# Supplementary material for: Human-mediated dispersal of Geniotrigona thoracica (Apidae: Meliponini) colonies promotes high genetic diversity and reduces population structuring in managed populations
Source: PeerJ. 2025 Dec 10;13:e20460. doi: 10.7717/peerj.20460 (PMC12701703; doi:10.7717/peerj.20460)
Supplement: Supplemental Information 3 — Sequence data of the mitochondrial cytochrome c oxidase subunit I (COI) gene used as the basis for all analyses [file peerj-13-20460-s003.fas]

>CHUMmu1-COI
TGATCAGGAATTGTAGGATCATCATTTAGAATGTTAATTCGAATAGAACTTAATAATCCAGGATCTTGAATTAATAATGATCAAATTTACAATTCTATTGTAACAAGTCATGCATTTTTAATAATTTTTTTTATAGTTATACCTTTTATAATTGGTGGATTTGGAAATTTTTTAATTCCTTTAATACTAGGTTCTCCAGATATAGCTTTTCCTCGTATAAATAACGTTAGATTTTGACTTTTACCTCCTGCAATTTTAATACTTATAATAAATAATTTTTTTTTTCCAAATTCAGGAACTGGTTGAACTGTATATCCTCCTCTTTCACTATACATTTATCATTCTTCTCCTTCTGTAGATTTTACTATCTTTTCTATTCATATAACTGGTATTTCATCAATTTTAGGTTCATTAAATTTTATTGTAACAATTTTTATAATAAAAAATTTTTCAATAAAATATGATCAAATTAATCTTTTTTCTTGGTCTATTACAATTACTGTAGTTTTATTAATTCTATCATTACCTGTACTAGCTGGTGCAATTACAATATTATTGTTCGATCGAAATTTTAATACATCTTTTTTTGATCCAATAGGAGGAGGTGATCCAATTTTATATCAACACTTATTTTGATTCTTCGGACATCC
>CHUMmu2-COI
TGATCAGGAATTGTAGGATCATCATTTAGAATGTTAATTCGAATAGAACTTAATAATCCAGGATCTTGAATTAATAATGATCAAATTTACAATTCTATTGTAACAAGTCATGCATTTTTAATAATTTTTTTTATAGTTATACCTTTTATAATTGGTGGATTTGGAAATTTTTTAATTCCTTTAATACTAGGTTCTCCAGATATAGCTTTTCCTCGTATAAATAACGTTAGATTTTGACTTTTACCTCCTGCAATTTTAATACTTATAATAAATAATTTTTTTTTTCCAAATTCAGGAACTGGTTGAACTGTATATCCTCCTCTTTCACTATACATTTATCATTCTTCCCCTTCTGTAGATTTTACTATCTTTTCTATTCATATAACTGGTATTTCATCAATTTTAGGTTCATTAAATTTTATTGTAACAATTTTTATAATAAAAAATTTTTCAATAAAATATGATCAAATTAATCTTTTTTCTTGGTCTATTACAATTACTGTAGTTTTATTAATTCTATCATTACCTGTACTAGCTGGTGCAATTACAATATTATTGTTCGATCGAAATTTTAATACATCTTTTTTTGATCCAATAGGAGGAGGTGATCCAATTTTATATCAACACTTATTTTGATTCTTCGGACATCC
>CHUMsw1-COI
TGATCAGGAATTGTAGGATCATCATTTAGAATGTTAATTCGAATAGAACTTAATAATCCAGGATCTTGAATTAATAATGATCAAATTTACAATTCTATTGTAACAAGTCATGCATTTTTAATAATTTTTTTTATAGTTATACCTTTTATAATTGGTGGATTTGGAAATTTTTTAATTCCTTTAATACTAGGTTCTCCAGATATAGCTTTTCCTCGTATAAATAACGTTAGATTTTGACTTTTACCTCCTGCAATTTTAATACTTATAATAAATAATTTTTTTTTTCCAAATTCAGGAACTGGTTGAACTGTATATCCTCCTCTTTCACTATACATTTATCATTCTTCCCCTTCTGTAGATTTTACTATCTTTTCTATTCATATAACTGGTATTTCATCAATTTTAGGTTCATTAAATTTTATTGTAACAATTTTTATAATAAAAAATTTTTCAATAAAATATGATCAAATTAATCTTTTTTCTTGGTCTATTACAATTACTGTAGTTTTATTAATTCTATCATTACCTGTACTAGCTGGTGCAATTACAATATTATTGTTCGATCGAAATTTTAATACATCTTTTTTTGATCCAATAGGAGGAGGTGATCCAATTTTATATCAACACTTATTTTGATTCTTCGGACATCC
>CHUMsw2-COI
TGATCAGGAATTGTAGGATCATCATTTAGAATGTTAATTCGAATAGAACTTAATAATCCAGGATCTTGAATTAATAATGATCAAATTTACAATTCTATTGTAACAAGTCATGCATTTTTAATAATTTTTTTTATAGTTATACCTTTTATAATTGGTGGATTTGGAAATTTTTTAATTCCTTTAATACTAGGTTCTCCAGATATAGCTTTTCCTCGTATAAATAACGTTAGATTTTGACTTTTACCTCCTGCAATTTTAATACTTATAATAAATAATTTTTTTTTTCCAAATTCAGGAACTGGTTGAACTGTATATCCTCCTCTTTCACTATATATTTATCATTCTTCCCCTTCTGTAGATTTTACTATCTTTTCTATTCATATAACTGGTATTTCATCAATTTTAGGTTCATTAAATTTTATTGTAACAATTTTTATAATAAAAAATTTTTCAATAAAATATGATCAAATTAATCTTTTTTCTTGGTCTATTACAATTACTGTAGTTTTATTAATTCTATCATTACCTGTACTAGCTGGTGCAATTACAATATTATTGTTCGATCGAAATTTTAATACATCTTTTTTTGATCCAATAGGAGGAGGTGATCCAATTTTATATCAACACTTATTTTGATTTTTCGGACATCC
>CHUMsw3-COI
TGATCAGGAATTGTAGGATCATCATTTAGAATGTTAATTCGAATAGAACTTAATAATCCAGGATCTTGAATTAATAATGATCAAATTTACAATTCTATTGTAACAAGTCATGCATTTTTAATAATTTTTTTTATGGTTATACCTTTTATAATTGGTGGATTTGGAAATTTTTTAATTCCTTTAATACTAGGTTCTCCAGATATAGCTTTTCCTCGTATAAATAACGTTAGATTTTGACTTTTACCTCCTGCAATTTTAATACTTATAATAAATAATTTTTTTTTTCCAAATTCAGGAACTGGTTGAACTGTATATCCTCCTCTTTCACTATATATTTATCATTCTTCCCCTTCTGTAGATTTTACTATCTTTTCTATTCATATAACTGGTATTTCATCAATTTTAGGTTCATTAAATTTTATTGTAACAATTTTTATAATAAAAAATTTTTCAATAAAATATGATCAAATTAATCTTTTTTCTTGGTCTATTACAATTACTGTAGTTTTATTAATTCTATCATTACCTGTACTAGCTGGTGCAATTACAATATTATTGTTCGATCGAAATTTTAATACATCTTTTTTTGATCCAATAGGAGGAGGTGATCCGATTTTATATCAACACTTATTTTGATTTTTCGGACATCC
>CHUMsw4-COI
TGATCAGGAATTGTAGGATCATCATTTAGAATGTTAATTCGAATAGAACTTAATAATCCAGGATCTTGAATTAATAATGATCAAATTTACAATTCTATTGTAACAAGTCATGCATTTTTAATAATTTTTTTTATAGTTATACCTTTTATAATTGGTGGATTTGGAAATTTTTTAATTCCTTTAATACTAGGTTCTCCAGATATAGCTTTTCCTCGTATAAATAACGTTAGATTTTGACTTTTACCTCCTGCAATTTTAATACTTATAATAAATAATTTTTTTTTTCCAAATTCAGGAACTGGTTGAACTGTATATCCTCCTCTTTCACTATATATTTATCATTCTTCCCCTTCTGTAGATTTTACTATCTTTTCTATTCATATAACTGGTATTTCATCAATTTTAGGTTCATTAAATTTTATTGTAACAATTTTTATAATAAAAAATTTTTCAATAAAATATGATCAAATTAATCTTTTTTCTTGGTCTATTACAATTACTGTAGTTTTATTAATTCTATCATTACCTGTACTAGCTGGTGCAATTACAATATTATTGTTCGATCGAAATTTTAATACATCTTTTTTTGATCCAATAGGAGGAGGTGATCCAATTTTATATCAACACTTATTTTGATTCTTCGGACATCC
>CHUMsw5-COI
TGATCAGGAATTGTAGGATCATCATTTAGAATGTTAATTCGAATAGAACTTAATAATCCAGGATCTTGAATTAATAATGATCAAATTTACAATTCTATTGTAACAAGTCATGCATTTTTAATAATTTTTTTTATAGTTATACCTTTTATAATTGGTGGATTTGGAAATTTTTTAATTCCTTTAATACTAGGTTCTCCAGATATAGCTTTTCCTCGTATAAATAACGTTAGATTTTGACTTTTACCTCCTGCAATTTTAATACTTATAATAAATAATTTTTTTTTTCCAAATTCAGGAACTGGTTGAACTGTATATCCTCCTCTTTCACTATATATTTATCATTCTTCCCCTTCTGTAGATTTTACTATCTTTTCTATTCATATAACTGGTATTTCATCAATTTTAGGTTCATTAAATTTTATTGTAACAATTTTTATAATAAAAAATTTTTCAATAAAATATGATCAAATTAATCTTTTTTCTTGGTCTATTACAATTACTGTAGTTTTATTAATTCTATCATTACCTGTACTAGCTGGTGCAATTACAATATTATTGTTCGATCGAAATTTTAATACATCTTTTTTTGATCCAATAGGAGGAGGTGATCCAATTTTATATCAACACTTATTTTGATTTTTCGGACATCC
>NARAmu1-COI
TGATCAGGAATTGTAGGATCATCATTTAGAATGTTAATTCGAATAGAACTTAATAATCCAGGATCTTGAATTAATAATGATCAAATTTACAATTCTATTGTAACAAGTCATGCATTTTTAATAATTTTTTTTATAGTTATACCTTTTATAATTGGTGGATTTGGAAATTTTTTAATTCCTTTAATACTAGGTTCTCCAGATATAGCTTTTCCTCGTATAAATAACGTTAGATTTTGACTTTTACCTCCTGCAATTTTAATACTTATAATAAATAATTTTTTTTTTCCAAATTCAGGAACTGGTTGAACTGTATATCCTCCTCTTTCACTATATATTTATCATTCTTCCCCTTCTGTAGATTTTACTATCTTTTCTATTCATATAACTGGTATTTCATCAATTTTAGGTTCATTAAATTTTATTGTAACAATTTTTATAATAAAAAATTTTTCAATAAAATATGATCAAATTAATCTTTTTTCTTGGTCTATTACAATTACTGTAGTTTTATTAATTCTATCATTACCTGTACTAGCTGGTGCAATTACAATATTATTGTTCGATCGAAATTTTAATACATCTTTTTTTGATCCAATAGGAGGAGGTGATCCAATTTTATATCAACACTTATTTTGATTCTTCGGACATCC
>NARAmu2-COI
TGATCAGGAATTGTAGGATCATCATTTAGAATGTTAATTCGAATAGAACTTAATAATCCAGGATCTTGAATTAATAATGATCAAATTTACAATTCTATTGTAACAAGTCATGCATTTTTAATAATTTTTTTTATAGTTATACCTTTTATAATTGGTGGATTTGGAAATTTTTTAATTCCTTTAATACTAGGTTCTCCAGATATAGCTTTTCCTCGTATAAATAACGTTAGATTTTGACTTTTACCTCCTGCAATTTTAATACTTATAATAAATAATTTTTTTTTTCCAAATTCAGGAACTGGTTGAACTGTATATCCTCCTCTTTCACTATATATTTATCATTCTTCCCCTTCTGTAGATTTTACTATCTTTTCTATTCATATAACTGGTATTTCATCAATTTTAGGTTCATTAAATTTTATTGTAACAATTTTTATAATAAAAAATTTTTCAATAAAATATGATCAAATTAATCTTTTTTCTTGGTCTATTACAATTACTGTAGTTTTATTAATTCTATCATTACCTGTACTAGCTGGTGCAATTACAATATTATTGTTCGACCGAAATTTTAATACATCTTTTTTTGATCCAATAGGAGGAGGTGATCCAATTTTATATCAACACTTATTTTGATTCTTCGGACATCC
>NARAmu3-COI
TGATCAGGAATTGTAGGATCATCATTTAGAATGTTAATTCGAATAGAACTTAATAATCCAGGATCTTGAATTAATAATGATCAAATTTACAATTCTATTGTAACAAGTCATGCATTTTTAATAATTTTTTTTATAGTTATACCTTTTATAATTGGTGGATTTGGAAATTTTTTAATTCCTTTAATACTAGGTTCTCCAGATATAGCTTTTCCTCGTATAAATAACGTTAGATTTTGACTTTTACCTCCTGCAATTTTAATACTTATAATAAATAATTTTTTTTTTCCAAATTCAGGAACTGGTTGAACTGTATATCCTCCTCTTTCACTATATATTTATCATTCTTCCCCTTCTGTAGATTTTACTATCTTTTCTATTCATATAACTGGTATTTCATCAATTTTAGGTTCATTAAATTTTATTGTAACAATTTTTATAATAAAAAATTTTTCAATAAAATATGATCAAATTAATCTTTTTTCTTGGTCTATTACAATTACTGTAGTTTTATTAATTCTATCATTACCTGTACTAGCTGGTGCAATTACAATATTATTGTTCGATCGAAATTTTAATACATCTTTTTTTGATCCAATAGGAGGAGGTGATCCGATTTTATATCAACACTTATTTTGATTTTTCGGACATCC
>NARAsk1-COI
TGATCAGGAATTGTAGGATCATCATTTAGAATGTTAATTCGAATAGAACTTAATAATCCAGGATCTTGAATTAATAATGATCAAATTTACAATTCTATTGTAACAAGTCATGCATTTTTAATAATTTTTTTTATAGTTATACCTTTTATAATTGGTGGATTTGGAAATTTTTTAATTCCTTTAATACTAGGTTCTCCAGATATAGCTTTTCCTCGTATAAATAACGTTAGATTTTGACTTTTACCTCCTGCAATTTTAATACTTATAATAAATAATTTTTTTTTTCCAAATTCAGGAACTGGTTGAACTGTATATCCTCCTCTTTCACTATATATTTATCATTCTTCCCCTTCTGTAGATTTTACTATCTTTTCTATTCATATAACTGGTATTTCATCAATTTTAGGTTCATTAAATTTTATTGTAACAATTTTTATAATAAAAAATTTTTCAATAAAATATGATCAAATTAATCTTTTTTCTTGGTCTATTACAATTACTGTAGTTTTATTAATTCTATCATTACCTGTACTAGCTGGTGCAATTACAATATTATTGTTCGATCGAAATTTTAATACATCTTTTTTTGATCCAATAGGAGGAGGTGATCCAATTTTATATCAACACTTATTTTGATTCTTCGGACATCC
>NARAsk2-COI
TGATCAGGAATTGTAGGATCATCATTTAGAATGTTAATTCGAATAGAACTTAATAATCCAGGATCTTGAATTAATAATGATCAAATTTACAATTCTATTGTAACAAGTCATGCATTTTTAATAATTTTTTTTATAGTTATACCTTTCATAATTGGTGGATTTGGAAATTTTTTAATTCCTTTAATACTAGGTTCTCCAGATATAGCTTTTCCTCGTATAAATAACGTTAGATTTTGACTTTTACCTCCTGCAATTTTAATACTTATAATAAATAATTTTTTTTTTCCAAATTCAGGAACTGGTTGAACTGTATATCCTCCTCTTTCACTATATATTTATCATTCTTCCCCTTCTGTAGATTTTACTATCTTTTCTATTCATATAACTGGTATTTCATCAATTTTAGGTTCATTAAATTTTATTGTAACAATTTTTATAATAAAAAATTTTTCAATAAAATATGATCAAATTAATCTTTTTTCTTGGTCTATTACAATTACTGTAGTTTTATTAATTCTATCATTACCTGTACTAGCTGGTGCAATTACAATATTATTGTTCGATCGAAATTTTAATACATCTTTTTTTGATCCAATAGGAGGAGGTGATCCAATTTTATATCAACACTTATTTTGATTTTTCGGACATCC
>NARAsk3-COI
TGATCAGGAATTGTAGGATCATCATTTAGAATGTTAATTCGAATAGAACTTAATAATCCAGGATCTTGAATTAATAATGATCAAATTTACAATTCTATTGTAACAAGTCATGCATTTTTAATAATTTTTTTTATAGTTATACCTTTCATAATTGGTGGATTTGGAAATTTTTTAATTCCTTTAATACTAGGTTCTCCAGATATAGCTTTTCCTCGTATAAATAACGTTAGATTTTGACTTTTACCTCCTGCAATTTTAATACTTATAATAAATAATTTTTTTTTTCCAAATTCAGGAACTGGTTGAACTGTATATCCTCCTCTTTCACTATATATTTATCATTCTTCCCCTTCTGTAGATTTTACTATCTTTTCTATTCATATAACTGGTATTTCATCAATTTTAGGTTCATTAAATTTTATTGTAACAATTTTTATAATAAAAAATTTTTCAATAAAATATGATCAAATTAATCTTTTTTCTTGGTCTATTACAATTACTGTAGTTTTATTAATTCTATCATTACCTGTACTAGCTGGTGCAATTACAATATTATTGTTCGATCGAAATTTTAATACATCTTTTTTTGATCCAATAGGAGGAGGTGATCCAATTTTATATCAACACTTATTTTGATTTTTCGGACATCC
>NARAsk4-COI
TGATCAGGAATTGTAGGATCATCATTTAGAATGTTAATTCGAATAGAACTTAATAATCCAGGATCTTGAATTAATAATGATCAAATTTACAATTCTATTGTAACAAGTCATGCATTTTTAATAATTTTTTTTATAGTTATACCTTTTATAATTGGTGGATTTGGAAATTTTTTAATTCCTTTAATACTAGGTTCTCCAGATATAGCTTTTCCTCGTATAAATAACGTTAGATTTTGACTTTTACCTCCTGCAATTTTAATACTTATAATAAATAATTTTTTTTTTCCAAATTCAGGAACTGGTTGAACTGTATATCCTCCTCTTTCACTATATATTTATCATTCTTCCCCTTCTGTAGATTTTACTATCTTTTCTATTCATATAACTGGTATTTCATCAATTTTAGGTTCATTAAATTTTATTGTAACAATTTTTATAATAAAAAATTTTTCAATAAAATATGATCAAATTAATCTTTTTTCTTGGTCTATTACAATTACTGTAGTTTTATTAATTCTATCATTACCTGTACTAGCTGGTGCAATTACAATATTATTGTTCGATCGAAATTTTAATACATCTTTTTTTGATCCAATAGGAGGAGGTGATCCAATTTTATATCAACACTTATTTTGATTTTTCGGACATCC
>NARAwe2-COI
TGATCAGGAATTGTAAGATCATCATTTAGAATGTTAATTCGAATAGAACTTAATAATCCAGGATCTTGAATTAATAATGATCAAATTTACAATTCTATTGTAACAAGTCATGCATTTTTAATAATTTTTTTTATAGTTATACCTTTTATAATTGGTGGATTTGGAAATTTTTTAATTCCTTTAATACTAGGTTCTCCAGATATAGCTTTTCCTCGTATAAATAACGTTAGATTTTGACTTTTACCTCCTGCAATTTTAATACTTATAATAAATAATTTTTTTTTCCCAAATTCAGGAACTGGTTGAACTGTATATCCTCCTCTTTCACTATATATTTATCATTCTTCCCCTTCTGTAGATTTTACTATCTTTTCTATTCATATAACTGGTATTTCATCAATTTTAGGTTCATTAAATTTTATTGTAACAATTTTTATAATAAAAAATTTTTCAATAAAATATGATCAAATTAATCTTTTTTCTTGGTCTATTACAATTACTGTAGTTTTATTAATTCTATCATTACCTGTACTAGCTGGTGCAATTACAATATTATTGTTCGATCGAAATTTTAATACATCTTTTTTTGATCCAATAGGAGGAGGTGATCCAATTTTATATCAACACTTATTTTGATTCTTCGGACATCC
>NARAwe3-COI
TGATCAGGAATTGTAGGATCATCATTTAGAATGTTAATTCGAATAGAACTTAATAATCCAGGATCTTGAATTAATAATGATCAAATTTACAATTCTATTGTAACAAGTCATGCATTTTTAATAATTTTTTTTATAGTTATACCTTTTATAATTGGTGGATTTGGAAATTTTTTAATTCCTTTAATACTAGGTTCTCCAGATATAGCTTTTCCTCGTATAAATAACGTTAGATTTTGACTTTTACCTCCTGCAATTTTAATACTTATAATAAATAATTTTTTTTTTCCAAATTCAGGAACTGGTTGAACTGTATATCCTCCTCTTTCACTATATATTTATCATTCTTCCCCTTCTGTAGATTTTACTATCTTTTCTATTCATATAACTGGTATTTCATCAATTTTAGGTTCATTAAATTTTATTGTAACAATTTTTATAATAAAAAATTTTTCAATAAAATATGATCAAATTAATCTTTTTTCTTGGTCTATTACAATTACTGTAGTTTTATTAATTCTATCATTACCTGTACTAGCTGGTGCAATTACAATATTATTGTTCGATCGAAATTTTAATACATCTTTTTTTGATCCAATAGGAGGAGGTGATCCAATTTTATATCAACACTTATTTTGATTTTTTGGACATCC
>NARAwe5-COI
TGATCAGGAATTGTAGGATCATCATTTAGAATGTTAATTCGAATAGAACTTAATAATCCAGGATCTTGAATTAATAATGATCAAATTTACAATTCTATTGTAACAAGTCATGCATTTTTAATAATTTTTTTTATAGTTATACCTTTTATAATTGGTGGATTTGGAAATTTTTTAATTCCTTTAATACTAGGTTCTCCAGATATAGCTTTTCCTCGTATAAATAACGTTAGATTTTGACTTTTACCTCCTGCAATTTTAATACTTATAATAAATAATTTTTTTTTCCCAAATTCAGGAACTGGTTGAACTGTATATCCTCCTCTTTCACTATATATTTATCATTCTTCCCCTTCTGTAGATTTTACTATCTTTTCTATTCATATAACTGGTATTTCATCAATTTTAGGTTCATTAAATTTTATTGTAACAATTTTTATAATAAAAAATTTTTCAATAAAATATGATCAAATTAATCTTTTTTCTTGGTCTATTACAATTACTGTAGTTTTATTAATTCTATCATTACCTGTACTAGCTGGTGCAATTACAATATTATTGTTCGATCGAAATTTTAATACATCTTTTTTTGATCCAATAGGAGGAGGTGATCCAATTTTATATCAACACTTATTTTGATTCTTCGGACATCC
>NARAwe6-COI
TGATCAGGAATTGTAGGATCATCATTTAGAATGTTAATTCGAATAGAACTTAATAATCCAGGATCTTGAATTAATAATGATCAAATTTACAATTCTATTGTAACAAGTCATGCATTTTTAATAATTTTTTTTATAGTTATACCTTTCATAATTGGTGGATTTGGAAATTTTTTAATTCCTTTAATACTAGGTTCTCCAGATATAGCTTTTCCTCGTATAAATAACGTTAGATTTTGACTTTTACCTCCTGCAATTTTAATACTTATAATAAATAATTTTTTTTTTCCAAATTCAGGAACTGGTTGAACTGTATATCCTCCTCTTTCACTATATATTTATCATTCTTCCCCTTCTGTAGATTTTACTATCTTTTCTATTCATATAACTGGTATTTCATCAATTTTAGGTTCATTAAATTTTATTGTAACAATTTTTATAATAAAAAATTTTTCAATAAAATATGATCAAATTAATCTTTTTTCTTGGTCTATTACAATTACTGTAGTTTTATTAATTCTATCATTACCTGTACTAGCTGGTGCAATTACAATATTATTGTTCGATCGAAATTTTAATACATCTTTTTTTGATCCAATAGGAGGAGGTGATCCAATTTTATATCAACACTTATTTTGATTCTTCGGACATCC
>NARAwe7-COI
TGATCAGGAATTGTAGGATCATCATTTAGAATGTTAATTCGAATAGAACTTAATAATCCAGGATCTTGAATTAATAATGATCAAATTTACAATTCTATTGTAACAAGTCATGCATTTTTAATAATTTTTTTTATAGTTATACCTTTCATAATTGGTGGATTTGGAAATTTTTTAATTCCTTTAATACTAGGTTCTCCAGATATAGCTTTTCCTCGTATAAATAACGTTAGATTTTGACTTTTACCTCCTGCAATTTTAATACTTATAATAAATAATTTTTTTTTTCCAAATTCAGGAACTGGTTGAACTGTATATCCTCCTCTTTCACTATATATTTATCATTCTTCCCCTTCTGTAGATTTTACTATCTTTTCTATTCATATAACTGGTATTTCATCAATTTTAGGTTCATTAAATTTTATTGTAACAATTTTTATAATAAAAAATTTTTCAATAAAATATGATCAAATTAATCTTTTTTCTTGGTCTATTACAATTACTGTAGTTTTATTAATTCTATCATTACCTGTACTAGCTGGTGCAATTACAATATTATTGTTCGATCGAAATTTTAATACATCTTTTTTTGATCCAATAGGAGGAGGTGATCCAATTTTATATCAACACTTATTTTGATTCTTCGGACATCC
>NARAwe8-COI
TGATCAGGAATTGTAGGATCATCATTTAGAATGTTAATTCGAATAGAACTTAATAATCCAGGATCTTGAATTAATAATGATCAAATTTACAATTCTATTGTAACAAGTCATGCATTTTTAATAATTTTTTTTATAGTTATACCTTTCATAATTGGTGGATTTGGAAATTTTTTAATTCCTTTAATACTAGGTTCTCCAGATATAGCTTTTCCTCGTATAAATAACGTTAGATTTTGACTTTTACCTCCTGCAATTTTAATACTTATAATAAATAATTTTTTTTTTCCAAATTCAGGAACTGGTTGAACTGTATATCCTCCTCTTTCACTATATATTTATCATTCTTCCCCTTCTGTAGATTTTACTATCTTTTCTATTCATATAACTGGTATTTCATCAATTTTAGGTTCATTAAATTTTATTGTAACAATTTTTATAATAAAAAATTTTTCAATAAAATATGATCAAATTAATCTTTTTTCTTGGTCTATTACAATTACTGTAGTTTTATTAATTCTATCATTACCTGTACTAGCTGGTGCAATTACAATATTATTGTTCGATCGAAATTTTAATACATCTTTTTTTGATCCAATAGGAGGAGGTGATCCAATTTTATATCAACACTTATTTTGATTCTTCGGACATCC
>NARAwe9-COI
TGATCAGGAATTGTAGGATCATCATTTAGAATGTTAATTCGAATAGAACTTAATAATCCAGGATCTTGAATTAATAATGATCAAATTTACAATTCTATTGTAACAAGTCATGCATTTTTAATAATTTTTTTTATAGTTATACCTTTTATAATTGGTGGATTTGGAAATTTTTTAATTCCTTTAATACTAGGTTCTCCAGATATAGCTTTTCCTCGTATAAATAACGTTAGATTTTGACTTTTACCTCCTGCAATTTTAATACTTATAATAAATAATTTTTTTTTTCCAAATTCAGGAACTGGTTGAACTGTATATCCTCCTCTTTCACTATATATTTATCATTCTTCCCCTTCTGTAGATTTTACTATCTTTTCTATTCATATAACTGGTATTTCATCAATTTTAGGTTCATTAAATTTTATTGTAACAATTTTTATAATAAAAAATTTTTCAATAAAATATGATCAAATTAATCTTTTTTCTTGGTCTATTACAATTACTGTAGTTTTATTAATTCTATCATTACCTGTACTAGCTGGTGCAATTACAATATTATTGTTCGATCGAAATTTTAATACATCTTTTTTTGATCCAATAGGAGGAGGTGATCCAATTTTATATCAACACTTATTTTGATTCTTCGGACATCC
>NARAyn1-COI
TGATCAGGAATTGTAGGATCATCATTTAGAATGTTAATTCGAATAGAACTTAATAATCCAGGATCTTGAATTAATAATGATCAAATTTACAATTCTATTGTAACAAGTCATGCATTTTTAATAATTTTTTTTATAGTTATACCTTTTATAATTGGTGGATTTGGAAATTTTTTAATTCCTTTAATACTAGGTTCTCCAGATATAGCTTTTCCTCGTATAAATAACGTTAGATTTTGACTTTTACCTCCTGCAATTTTAATACTTATAATAAATAATTTTTTTTTTCCAAATTCAGGAACTGGTTGAACTGTATATCCTCCTCTTTCACTATATATTTATCATTCTTCCCCTTCTGTAGATTTTACTATCTTTTCTATTCATATAACTGGTATTTCATCAATTTTAGGTTCATTAAATTTTATTGTAACAATTTTTATAATAAAAAATTTTTCAATAAAATATGATCAAATTAATCTTTTTTCTTGGTCTATTACAATTACTGTAGTTTTATTAATTCTATCATTACCTGTACTAGCTGGTGCAATTACAATATTATTGTTCGACCGAAATTTTAATACATCTTTTTTTGATCCAATAGGAGGAGGTGATCCAATTTTATATCAACACTTATTTTGATTCTTCGGACATCC
>NARAyn2-COI
TGATCAGGAATTGTAGGATCATCATTTAGAATGTTAATTCGAATAGAACTTAATAATCCAGGATCTTGAATTAATAATGATCAAATTTACAATTCTATTGTAACAAGTCATGCATTTTTAATAATTTTTTTTATAGTTATACCTTTTATAATTGGTGGATTTGGAAATTTTTTAATTCCTTTAATATTAGGTTCTCCAGATATAGCTTTTCCTCGTATAAATAACGTTAGATTTTGACTTTTACCTCCTGCAATTTTAATACTTATAATAAATAATTTTTTTTTTCCAAATTCAGGAACTGGTTGAACTGTATATCCTCCTCTTTCACTATATATTTATCATTCTTCCCCTTCTGTAGATTTTACTATCTTTTCTATTCATATAACTGGTATTTCATCAATTTTAGGTTCATTAAATTTTATTGTAACAATTTTTATAATAAAAAATTTTTCAATAAAATATGATCAAATTAATCTTTTTTCTTGGTCTATTACAATTACTGTAGTTTTATTAATTCTATCATTACCTGTACTAGCTGGTGCAATTACAATATTATTGTTCGATCGAAATTTTAATACATCTTTTTTTGATCCAATAGGAGGAGGTGATCCAATTTTATATCAACACTTATTTTGATTTTTCGGACATCC
>NARAyn3-COI
TGATCAGGAATTGTAGGATCATCATTTAGAATGTTAATTCGAATAGAACTTAATAATCCAGGATCTTGAATTAATAATGATCAAATTTACAATTCTATTGTAACAAGTCATGCATTTTTAATAATTTTTTTTATAGTTATACCTTTTATAATTGGTGGATTTGGAAATTTTTTAATTCCTTTAATACTAGGTTCTCCAGATATAGCTTTTCCTCGTATAAATAACGTTAGATTTTGACTTTTACCTCCTGCAATTTTAATACTTATAATAAATAATTTTTTTTTTCCAAATTCAGGAACTGGTTGAACTGTATATCCTCCTCTTTCACTATATATTTATCATTCTTCCCCTTCTGTAGATTTTACTATCTTTTCTATTCATATAACTGGTATTTCATCAATTTTAGGTTCATTAAATTTTATTGTAACAATTTTTATAATAAAAAATTTTTCAATAAAATATGATCAAATTAATCTTTTTTCTTGGTCTATTACAATTACTGTAGTTTTATTAATTCTATCATTACCTGTACTAGCTGGTGCAATTACAATATTATTTTTCGATCGAAATTTTAATACATCTTTTTTTGATCCAATAGGAGGAGGTGATCCAATTTTATATCAACACTTATTTTGATTCTTCGGACATCC
>NARAyn4-COI
TGATCAGGAATTGTAGGATCATCATTTAGAATGTTAATTCGAATAGAACTTAATAATCCAGGATCTTGAATTAATAATGATCAAATTTACAATTCTATTGTAACAAGTCATGCATTTTTAATAATTTTTTTTATAGTTATACCTTTTATAATTGGTGGATTTGGAAATTTTTTAATTCCTTTAATATTAGGTTCTCCAGATATAGCTTTTCCTCGTATAAATAACGTTAGATTTTGACTTTTACCTCCTGCAATTTTAATACTTATAATAAATAATTTTTTTTTTCCAAATTCAGGAACTGGTTGAACTGTATATCCTCCTCTTTCACTATATATTTATCATTCTTCCCCTTCTGTAGATTTTACTATCTTTTCTATTCATATAACTGGTATTTCATCAATTTTAGGTTCATTAAATTTTATTGTAACAATTTTTATAATAAAAAATTTTTCAATAAAATATGATCAAATTAATCTTTTTTCTTGGTCTATTACAATTACTGTAGTTTTATTAATTCTATCATTACCTGTACTAGCTGGTGCAATTACAATATTATTGTTCGATCGAAATTTTAATACATCTTTTTTTGATCCAATAGGAGGAGGTGATCCAATTTTATATCAACACTTATTTTGATTCTTCGGACATCC
>NARAyn5-COI
TGATCAGGAATTGTAGGATCATCATTTAGAATGTTAATTCGAATAGAACTTAATAATCCAGGATCTTGAATTAATAATGATCAAATTTACAATTCTATTGTAACAAGTCATGCATTTTTAATAATTTTTTTTATAGTTATACCTTTTATAATTGGTGGATTTGGAAATTTTTTAATTCCTTTAATATTAGGTTCTCCAGATATAGCTTTTCCTCGTATAAATAACGTTAGATTTTGACTTTTACCTCCTGCAATTTTAATACTTATAATAAATAATTTTTTTTTTCCAAATTCAGGAACTGGTTGAACTGTATATCCTCCTCTTTCACTATATATTTATCATTCTTCCCCTTCTGTAGATTTTACTATCTTTTCTATTCATATAACTGGTATTTCATCAATTTTAGGTTCATTAAATTTTATTGTAACAATTTTTATAATAAAAAATTTTTCAATAAAATATGATCAAATTAATCTTTTTTCTTGGTCTATTACAATTACTGTAGTTTTATTAATTCTATCATTACCTGTACTAGCTGGTGCAATTACAATATTATTGTTCGATCGAAATTTTAATACATCTTTTTTTGATCCAATAGGAGGAGGTGATCCAATTTTATATCAACACTTATTTTGATTCTTCGGACATCC
>NARAyn6-COI
TGATCAGGAATTGTAGGATCATCATTTAGAATGTTAATTCGAATAGAACTTAATAATCCAGGATCTTGAATTAATAATGATCAAATTTACAATTCTATTGTAACAAGTCATGCATTTTTAATAATTTTTTTTATAGTTATACCTTTTATAATTGGTGGATTTGGAAATTTTTTAATTCCTTTAATATTAGGTTCTCCAGATATAGCTTTTCCTCGTATAAATAACGTTAGATTTTGACTTTTACCTCCTGCAATTTTAATACTTATAATAAATAATTTTTTTTTTCCAAATTCAGGAACTGGTTGAACTGTATATCCTCCTCTTTCACTATATATTTATCATTCTTCCCCTTCTGTAGATTTTACTATCTTTTCTATTCATATAACTGGTATTTCATCAATTTTAGGTTCATTAAATTTTATTGTAACAATTTTTATAATAAAAAATTTTTCAATAAAATATGATCAAATTAATCTTTTTTCTTGGTCTATTACAATTACTGTAGTTTTATTAATTCTATCATTACCTGTACTAGCTGGTGCAATTACAATATTATTGTTCGATCGAAATTTTAATACATCTTTTTTTGATCCAATAGGAGGAGGTGATCCAATTTTATATCAACACTTATTTTGATTCTTCGGACATCC
>NARAyn7-COI
TGATCAGGAATTGTAGGATCATCATTTAGAATGTTAATTCGAATAGAACTTAATAATCCAGGATCTTGAATTAATAATGATCAAATTTACAATTCTATTGTAACAAGTCATGCATTTTTAATAATTTTTTTTATAGTTATACCTTTTATAATTGGTGGATTTGGAAATTTTTTAATTCCTTTAATATTAGGTTCTCCAGATATAGCTTTTCCTCGTATAAATAACGTTAGATTTTGACTTTTACCTCCTGCAATTTTAATACTTATAATAAATAATTTTTTTTTTCCAAATTCAGGAACTGGTTGAACTGTATATCCTCCTCTTTCACTATATATTTATCATTCTTCCCCTTCTGTAGATTTTACTATCTTTTCTATTCATATAACTGGTATTTCATCAATTTTAGGTTCATTAAATTTTATTGTAACAATTTTTATAATAAAAAATTTTTCAATAAAATATGATCAAATTAATCTTTTTTCTTGGTCTATTACAATTACTGTAGTTTTATTAATTCTATCATTACCTGTACTAGCTGGTGCAATTACAATATTATTGTTCGATCGAAATTTTAATACATCTTTTTTTGATCCAATAGGAGGAGGTGATCCAATTTTATATCAACACTTATTTTGATTCTTCGGACATCC
>PATAkp1-COI
TGATCAGGAATTGTAGGATCATCATTTAGAATGTTAATTCGAATAGAACTTAATAATCCAGGATCTTGAATTAATAATGATCAAATTTACAATTCTATTGTAACAAGTCATGCATTTTTAATAATTTTTTTTATAGTTATACCTTTTATAATTGGTGGATTTGGAAATTTTTTAATTCCTTTAATACTAGGTTCTCCAGATATAGCTTTTCCTCGTATAAATAACGTTAGATTTTGACTTTTACCTCCTGCAATTTTAATACTTATAATAAATAATTTTTTTTTTCCAAATTCAGGAACTGGTTGAACTGTATATCCTCCTCTTTCACTATATATTTATCATTCTTCCCCTTCTGTAGATTTTACTATTTTTTCTATTCATATAACTGGTATTTCATCAATTTTAGGTTCATTAAATTTTATTGTAACAATTTTTATAATAAAAAATTTTTCAATAAAATATGATCAAATTAATCTTTTTTCTTGGTCTATTACAATTACTGTAGTTTTATTAATTCTATCATTACCTGTACTAGCTGGTGCAATTACAATATTATTGTTCGATCGAAATTTTAATACATCTTTTTTTGATCCAATAGGAGGAGGTGATCCAATTTTATATCAACACTTATTTTGATTTTTCGGACATCC
>PATAkp2-COI
TGATCAGGAATTGTAGGATCATCATTTAGAATGTTAATTCGAATAGAACTTAATAATCCAGGATCTTGAATTAATAATGATCAAATTTACAATTCTATTGTAACAAGTCATGCATTTTTAATAATTTTTTTTATAGTTATACCTTTTATAATTGGTGGATTTGGAAATTTTTTAATTCCTTTAATACTAGGTTCTCCAGATATAGCTTTTCCTCGTATAAATAACGTTAGATTTTGACTTTTACCTCCTGCAATTTTAATACTTATAATAAATAATTTTTTTTTTCCAAATTCAGGAACTGGTTGAACTGTATATCCTCCTCTTTCACTATATATTTATCATTCTTCCCCTTCTGTAGATTTTACTATTTTTTCTATTCATATAACTGGTATTTCATCAATTTTAGGTTCATTAAATTTTATTGTAACAATTTTTATAATAAAAAATTTTTCAATAAAATATGATCAAATTAATCTTTTTTCTTGGTCTATTACAATTACTGTAGTTTTATTAATTCTATCATTACCTGTACTAGCTGGTGCAATTACAATATTATTGTTCGATCGAAATTTTAATACATCTTTTTTTGATCCAATAGGAGGAGGTGATCCAATTTTATATCAACACTTATTTTGATTCTTCGGACATCC
>PATAkp3-COI
TGATCAGGAATTGTAGGATCATCATTTAGAATGTTAATTCGAATAGAACTTAATAATCCAGGATCTTGAATTAATAATGATCAAATTTACAATTCTATTGTAACAAGTCATGCATTTTTAATAATTTTTTTTATAGTTATACCTTTTATAATTGGTGGATTTGGAAATTTTTTAATTCCTTTAATACTAGGTTCTCCAGATATAGCTTTTCCTCGTATAAATAACGTTAGATTTTGACTTTTACCTCCTGCAATTTTAATACTTATAATAAATAATTTTTTTTTTCCAAATTCAGGAACTGGTTGAACTGTATATCCTCCTCTTTCACTATATATTTATCATTCTTCCCCTTCTGTAGATTTTACTATCTTTTCTATTCATATAACTGGTATTTCATCAATTTTAGGTTCATTAAATTTTATTGTAACAATTTTTATAATAAAAAATTTTTCAATAAAATATGATCAAATTAATCTTTTTTCTTGGTCTATTACAATTACTGTAGTTTTATTAATTCTATCATTACCTGTACTAGCTGGTGCAATTACAATATTATTGTTCGATCGAAATTTTAATACATCTTTTTTTGATCCAATAGGAGGAGGTGATCCAATTTTATATCAACACTTATTTTGATTCTTCGGACATCC
>PATAkp4-COI
TGATCAGGAATTGTAGGATCATCATTTAGAATGTTAATTCGAATAGAACTTAATAATCCAGGATCTTGAATTAATAATGATCAAATTTACAATTCTATTGTAACAAGTCATGCATTTTTAATAATTTTTTTTATAGTTATACCTTTTATAATTGGTGGATTTGGAAATTTTTTAATTCCTTTAATACTAGGTTCTCCAGATATAGCTTTTCCTCGTATAAATAACGTTAGATTTTGACTTTTACCTCCTGCAATTTTAATACTTATAATAAATAATTTTTTTTTTCCAAATTCAGGAACTGGTTGAACTGTATATCCTCCTCTTTCACTATATATTTATCATTCTTCCCCTTCTGTAGATTTTACTATCTTTTCTATTCATATAACTGGTATTTCATCAATTTTAGGTTCATTAAATTTTATTGTAACAATTTTTATAATAAAAAATTTTTCAATAAAATATGATCAAATTAATCTTTTTTCTTGGTCTATTACAATTACTGTAGTTTTATTAATTCTATCATTACCTGTACTAGCTGGTGCAATTACAATATTATTTTTCGATCGAAATTTTAATACATCTTTTTTTGATCCAATAGGAGGAGGTGATCCAATTTTATATCAACACTTATTTTGATTCTTCGGACATCC
>PATAkp5-COI
TGATCAGGAATTGTAGGATCATCATTTAGAATGTTAATTCGAATAGAACTTAATAATCCAGGATCTTGAATTAATAATGATCAAATTTACAATTCTATTGTAACAAGTCATGCATTTTTAATAATTTTTTTTATAGTTATACCTTTTATAATTGGTGGATTTGGAAATTTTTTAATTCCTTTAATACTAGGTTCTCCAGATATAGCTTTTCCTCGTATAAATAACGTTAGATTTTGACTTTTACCTCCTGCAATTTTAATACTTATAATAAATAATTTTTTTTTTCCAAATTCAGGAACTGGTTGAACTGTATATCCTCCTCTTTCACTATATATTTATCATTCTTCCCCTTCTGTAGATTTTACTATTTTTTCTATTCATATAACTGGTATTTCATCAATTTTAGGTTCATTAAATTTTATTGTAACAATTTTTATAATAAAAAATTTTTCAATAAAATATGATCAAATTAATCTTTTTTCTTGGTCTATTACAATTACTGTAGTTTTATTAATTCTATCATTACCTGTACTAGCTGGTGCAATTACAATATTATTGTTCGATCGAAATTTTAATACATCTTTTTTTGATCCAATAGGAGGAGGTGATCCAATTTTATATCAACACTTATTTTGATTCTTCGGACATCC
>PATAkp6-COI
TGATCAGGAATTGTAGGATCATCATTTAGAATGTTAATTCGAATAGAACTTAATAATCCAGGATCTTGAATTAATAATGATCAAATTTACAATTCTATTGTAACAAGTCATGCATTTTTAATAATTTTTTTTATAGTTATACCTTTTATAATTGGTGGATTTGGAAATTTTTTAATTCCTTTAATACTAGGTTCTCCAGATATAGCTTTTCCTCGTATAAATAACGTTAGATTTTGACTTTTACCTCCTGCAATTTTAATACTTATAATAAATAATTTTTTTTTTCCAAATTCAGGAACTGGTTGAACTGTATATCCTCCTCTTTCACTATATATTTATCATTCTTCCCCTTCTGTAGATTTTACTATTTTTTCTATTCATATAACTGGTATTTCATCAATTTTAGGTTCATTAAATTTTATTGTAACAATTTTTATAATAAAAAATTTTTCAATAAAATATGATCAAATTAATCTTTTTTCTTGGTCTATTACAATTACTGTAGTTTTATTAATTCTATCATTACCTGTACTAGCTGGTGCAATTACAATATTATTGTTCGATCGAAATTTTAATACATCTTTTTTTGATCCAATAGGAGGAGGTGATCCAATTTTATATCAACACTTATTTTGATTCTTCGGACATCC
>PATAsb1-COI
TGATCAGGAATTGTAGGATCATCATTTAGAATGTTAATTCGAATAGAACTTAATAATCCAGGATCTTGAATTAATAATGATCAAATTTACAATTCTATTGTAACAAGTCATGCATTTTTAATAATTTTTTTTATAGTTATACCTTTTATAATTGGTGGATTTGGAAATTTTTTAATTCCTTTAATACTAGGTTCTCCAGATATAGCTTTTCCTCGTATAAATAACGTTAGATTTTGACTTTTACCTCCTGCAATTTTAATACTTATAATAAATAATTTTTTTTTTCCAAATTCAGGAACTGGTTGAACTGTATATCCTCCTCTTTCACTATATATTTATCATTCTTCCCCTTCTGTAGATTTTACTATCTTTTCTATTCATATAACTGGTATTTCATCAATTTTAGGTTCATTAAATTTTATTGTAACAATTTTTATAATAAAAAATTTTTCAATAAAATATGATCAAATTAATCTTTTTTCTTGGTCTATTACAATTACTGTAGTTTTATTAATTCTATCATTACCTGTACTAGCTGGTGCAATTACAATATTATTGTTCGATCGAAATTTTAATACATCTTTTTTTGATCCAATAGGAGGAGGTGATCCGATTTTATATCAACACTTATTTTGATTTTTCGGACATCC
>PATAsb2-COI
TGATCAGGAATTGTAGGATCATCATTTAGAATGTTAATTCGAATAGAACTTAATAATCCAGGATCTTGAATTAATAATGATCAAATTTACAATTCTATTGTAACAAGTCATGCATTTTTAATAATTTTTTTTATAGTTATACCTTTTATAATTGGTGGATTTGGAAATTTTTTAATTCCTTTAATACTAGGTTCTCCAGATATAGCTTTTCCTCGTATAAATAACGTTAGATTTTGACTTTTACCTCCTGCAATTTTAATACTTATAATAAATAATTTTTTTTTTCCAAATTCAGGAACTGGTTGAACTGTATATCCTCCTCTTTCACTATATATTTATCATTCTTCCCCTTCTGTAGATTTTACTATCTTTTCTATTCATATAACTGGTATTTCATCAATTTTAGGTTCATTAAATTTTATTGTAACAATTTTTATAATAAAAAATTTTTCAATAAAATATGATCAAATTAATCTTTTTTCTTGGTCTATTACAATTACTGTAGTTTTATTAATTCTATCATTACCTGTACTAGCTGGTGCAATTACAATATTATTGTTCGATCGAAATTTTAATACATCCTTTTTTGATCCAATAGGAGGAGGTGATCCAATTTTATATCAACACTTATTTTGATTTTTCGGACATCC
>PATAsb3-COI
TGATCAGGAATTGTAGGATCATCATTTAGAATGTTAATTCGAATAGAACTTAATAATCCAGGATCTTGAATTAATAATGATCAAATTTACAATTCTATTGTAACAAGTCATGCATTTTTAATAATTTTTTTTATAGTTATACCTTTTATAATTGGTGGATTTGGAAATTTTTTAATTCCTTTAATACTAGGTTCTCCAGATATAGCTTTTCCTCGTATAAATAACGTTAGATTTTGACTTTTACCTCCTGCAATTTTAATACTTATAATAAATAATTTTTTTTTTCCAAATTCAGGAACTGGTTGAACTGTATATCCTCCTCTTTCACTATATATTTATCATTCTTCCCCTTCTGTAGATTTTACTATCTTTTCTATTCATATAACTGGTATTTCATCAATTTTAGGTTCATTAAATTTTATTGTAACAATTTTTATAATAAAAAATTTTTCAATAAAATATGATCAAATTAATCTTTTTTCTTGGTCTATTACAATTACTGTAGTTTTATTAATTCTATCATTACCTGTACTAGCTGGTGCAATTACAATATTATTGTTCGATCGAAATTTTAATACATCCTTTTTTGATCCAATAGGAGGAGGTGATCCAATTTTATATCAACACTTATTTTGATTCTTCGGACATCC
>PATAsb4-COI
TGATCAGGAATTGTAGGATCATCATTTAGAATGTTAATTCGAATAGAACTTAATAATCCAGGATCTTGAATTAATAATGATCAAATTTACAATTCTATTGTAACAAGTCATGCATTTTTAATAATTTTTTTTATAGTTATACCTTTTATAATTGGTGGATTTGGAAATTTTTTAATTCCTTTAATACTAGGTTCTCCAGATATAGCTTTTCCTCGTATAAATAACGTTAGATTTTGACTTTTACCTCCTGCAATTTTAATACTTATAATAAATAATTTTTTTTTTCCAAATTCAGGAACTGGTTGAACTGTATATCCTCCTCTTTCACTATATATTTATCATTCTTCCCCTTCTGTAGATTTTACTATCTTTTCTATTCATATAACTGGTATTTCATCAATTTTAGGTTCATTAAATTTTATTGTAACAATTTTTATAATAAAAAATTTTTCAATAAAATATGATCAAATTAATCTTTTTTCTTGGTCTATTACAATTACTGTAGTTTTATTAATTCTATCATTACCTGTACTAGCTGGTGCAATTACAATATTATTGTTCGATCGAAATTTTAATACATCCTTTTTTGATCCAATAGGAGGAGGTGATCCAATTTTATATCAACACTTATTTTGATTTTTCGGACATCC
>PATAsb6-COI
TGATCAGGAATTGTAGGATCATCATTTAGAATGTTAATTCGAATAGAACTTAATAATCCAGGATCTTGAATTAATAATGATCAAATTTACAATTCTATTGTAACAAGTCATGCATTTTTAATAATTTTTTTTATAGTTATACCTTTTATAATTGGTGGATTTGGAAATTTTTTAATTCCTTTAATACTAGGTTCTCCAGATATAGCTTTTCCTCGTATAAATAACGTTAGATTTTGACTTTTACCTCCTGCAATTTTAATACTTATAATAAATAATTTTTTTTTTCCAAATTCAGGAACTGGTTGAACTGTATATCCTCCTCTTTCACTATATATTTATCATTCTTCCCCTTCTGTAGATTTTACTATCTTTTCTATTCATATAACTGGTATTTCATCAATTTTAGGTTCATTAAATTTTATTGTAACAATTTTTATAATAAAAAATTTTTCAATAAAATATGATCAAATTAATCTTTTTTCTTGGTCTATTACAATTACTGTAGTTTTATTAATTCTATCATTACCTGTACTAGCTGGTGCAATTACAATATTATTGTTCGATCGAAATTTTAATACATCTTTTTTTGATCCAATAGGAGGAGGTGATCCGATTTTATATCAACACTTATTTTGATTCTTCGGACATCC
>PATAsb7-COI
TGATCAGGAATTGTAGGATCATCATTTAGAATGTTAATTCGAATAGAACTTAATAATCCAGGATCTTGAATTAATAATGATCAAATTTACAATTCTATTGTAACAAGTCATGCATTTTTAATAATTTTTTTTATAGTTATACCTTTTATAATTGGTGGATTTGGAAATTTTTTAATTCCTTTAATACTAGGTTCTCCAGATATAGCTTTTCCTCGTATAAATAACGTTAGATTTTGACTTTTACCTCCTGCAATTTTAATACTTATAATAAATAATTTTTTTTTTCCAAATTCAGGAACTGGTTGAACTGTATATCCTCCTCTTTCACTATATATTTATCATTCTTCCCCTTCTGTAGATTTTACTATCTTTTCTATTCATATAACTGGTATTTCATCAATTTTAGGTTCATTAAATTTTATTGTAACAATTTTTATAATAAAAAATTTTTCAATAAAATATGATCAAATTAATCTTTTTTCTTGGTCTATTACAATTACTGTAGTTTTATTAATTCTATCATTACCTGTACTAGCTGGTGCAATTACAATATTATTGTTCGATCGAAATTTTAATACATCCTTTTTTGATCCAATAGGAGGAGGTGATCCAATTTTATATCAACACTTATTTTGATTCTTCGGACATCC
>PHATtm1-COI
TGATCAGGAATTGTAGGATCATCATTTAGAATGTTAATTCGAATAGAACTTAATAATCCAGGATCTTGAATTAATAATGATCAAATTTACAATTCTATTGTAACAAGTCATGCATTTTTAATAATTTTTTTTATAGTTATACCTTTTATAATTGGTGGATTTGGAAATTTTTTAATTCCTTTAATACTAGGTTCTCCAGATATAGCTTTTCCTCGTATAAATAACGTTAGATTTTGACTTTTACCTCCTGCAATTTTAATACTTATAATAAATAATTTTTTTTTTCCAAATTCAGGAACTGGTTGAACTGTATATCCTCCTCTTTCACTATACATTTATCATTCTTCCCCTTCTGTAGATTTTACTATCTTTTCTATTCATATAACTGGTATTTCATCAATTTTAGGTTCATTAAATTTTATTGTAACAATTTTTATAATAAAAAATTTTTCAATAAAATATGATCAAATTAATCTTTTTTCTTGGTCTATTACAATTACTGTAGTTTTATTAATTCTATCATTACCTGTACTAGCTGGTGCAATTACAATATTATTGTTCGATCGAAATTTTAATACATCTTTTTTTGATCCAATAGGAGGAGGTGATCCAATTTTATATCAACACTTATTTTGATTCTTCGGACATCC
>PHATtm2-COI
TGATCAGGAATTGTAGGATCATCATTTAGAATGTTAATTCGAATAGAACTTAATAATCCAGGATCTTGAATTAATAATGATCAAATTTACAATTCTATTGTAACAAGTCATGCATTTTTAATAATTTTTTTTATAGTTATACCTTTTATAATTGGTGGATTTGGAAATTTTTTAATTCCTTTAATACTAGGTTCTCCAGATATAGCTTTTCCTCGTATAAATAACGTTAGATTTTGACTTTTACCTCCTGCAATTTTAATACTTATAATAAATAATTTTTTTTTTCCAAATTCAGGAACTGGTTGAACTGTATATCCTCCTCTTTCACTATACATTTATCATTCTTCTCCTTCTGTAGATTTTACTATCTTTTCTATTCATATAACTGGTATTTCATCAATTTTAGGTTCATTAAATTTTATTGTAACAATTTTTATAATAAAAAATTTTTCAATAAAATATGATCAAATTAATCTTTTTTCTTGGTCTATTACAATTACTGTAGTTTTATTAATTCTATCATTACCTGTACTAGCTGGTGCAATTACAATATTATTGTTCGATCGAAATTTTAATACATCTTTTTTTGATCCAATAGGAGGAGGTGATCCAATTTTATATCAACACTTATTTTGATTCTTCGGACATCC
>PHATtm3-COI
TGATCAGGAATTGTAGGATCATCATTTAGAATGTTAATTCGAATAGAACTTAATAATCCAGGATCTTGAATTAATAATGATCAAATTTACAATTCTATTGTAACAAGTCATGCATTTTTAATAATTTTTTTTATAGTTATACCTTTTATAATTGGTGGATTTGGAAATTTTTTAATTCCTTTAATACTAGGTTCTCCAGATATAGCTTTTCCTCGTATAAATAACGTTAGATTTTGACTTTTACCTCCTGCAATTTTAATACTTATAATAAATAATTTTTTTTTTCCAAATTCAGGAACTGGTTGAACTGTGTATCCTCCTCTTTCACTTTATATTTATCATTCTTCCCCTTCTGTAGATTTTACTATCTTTTCTATTCATATAACTGGTATTTCATCAATTTTAGGTTCATTAAATTTTATTGTAACAATTTTTATAATAAAAAATTTTTCAATAAAATATGATCAAATTAATCTTTTTTCTTGGTCTATTACAATTACTGTAGTTTTATTAATTCTATCGTTACCTGTACTAGCTGGTGCAATTACAATATTATTGTTCGATCGAAATTTTAATACATCTTTTTTTGATCCAATAGGAGGAGGTGATCCAATTTTATATCAACACTTATTTTGATTTTTCGGACATCC
>PHATtm4-COI
TGATCAGGAATTGTAGGATCATCATTTAGAATGTTAATTCGAATAGAACTTAATAATCCAGGATCTTGAATTAATAATGATCAAATTTACAATTCTATTGTAACAAGTCATGCATTTTTAATAATTTTTTTTATAGTTATACCTTTTATAATTGGTGGATTTGGAAATTTTTTAATTCCTTTAATACTAGGTTCTCCAGATATAGCTTTTCCTCGTATAAATAACGTTAGATTTTGACTTTTACCTCCTGCAATTTTAATACTTATAATAAATAATTTTTTTTTTCCAAATTCAGGAACTGGTTGAACTGTATATCCTCCTCTTTCACTATATATTTATCATTCTTCCCCTTCTGTAGATTTTACTATCTTTTCTATTCATATAACTGGTATTTCATCAATTTTAGGTTCATTAAATTTTATTGTAACAATTTTTATAATAAAAAATTTTTCAATAAAATATGATCAAATTAATCTTTTTTCTTGGTCTATTACAATTACTGTAGTTTTATTAATTCTATCATTACCTGTACTAGCTGGTGCAATTACAATATTATTTTTCGATCGAAATTTTAATACATCTTTTTTTGATCCAATAGGAGGAGGTGATCCAATTTTATATCAACACTTATTTTGATTCTTCGGACATCC
>PHATtm5-COI
TGATCAGGAATTGTAGGATCATCATTTAGAATGTTAATTCGAATAGAACTTAATAATCCAGGATCTTGAATTAATAATGATCAAATTTACAATTCTATTGTAACAAGTCATGCATTTTTAATAATTTTTTTTATAGTTATACCTTTTATAATTGGTGGATTTGGAAATTTTTTAATTCCTTTAATATTAGGTTCTCCAGATATAGCTTTTCCTCGTATAAATAACGTTAGATTTTGACTTTTACCTCCTGCAATTTTAATACTTATAATAAATAATTTTTTTTTTCCAAATTCAGGAACTGGTTGAACTGTATATCCTCCTCTTTCACTATATATTTATCATTCTTCCCCTTCTGTAGATTTTACTATCTTTTCTATTCATATAACTGGTATTTCATCAATTTTAGGTTCATTAAATTTTATTGTAACAATTTTTATAATAAAAAATTTTTCAATAAAATATGATCAAATTAATCTTTTTTCTTGGTCTATTACAATTACTGTAGTTTTATTAATTCTATCATTACCTGTACTAGCTGGTGCAATTACAATATTATTGTTCGATCGAAATTTTAATACATCTTTTTTTGATCCAATAGGAGGAGGTGATCCAATTTTATATCAACACTTATTTTGATTCTTCGGACATCC
>RATbk1-COI
TGATCAGGAATTGTAGGATCATCATTTAGAATGTTAATTCGAATAGAACTTAATAATCCAGGATCTTGAATTAATAATGATCAAATTTACAATTCTATTGTAACAAGTCATGCATTTTTAATAATTTTTTTTATAGTTATACCTTTTATAATTGGTGGATTTGGAAATTTTTTAATTCCTTTAATACTAGGTTCTCCAGATATAGCTTTTCCTCGTATAAATAACGTTAGATTTTGACTTTTACCTCCTGCAATTTTAATACTTATAATAAATAATTTTTTTTTTCCAAATTCAGGAACTGGTTGAACTGTATATCCTCCTCTTTCACTATACATTTACCATTCTTCCCCTTCTGTAGATTTTACTATCTTTTCTATTCATATAACTGGTATTTCATCAATTTTAGGTTCATTAAATTTTATTGTAACAATTTTTATAATAAAAAATTTTTCAATAAAATATGATCAAATTAATCTTTTTTCTTGGTCTATTACAATTACTGTAGTTTTATTAATTCTATCATTACCTGTACTAGCTGGTGCAATTACAATATTATTGTTCGATCGAAATTTTAATACATCTTTTTTTGATCCAATAGGAGGAGGTGATCCAATTTTATATCAACACTTATTTTGATTCTTCGGACATCC
>RATbk2-COI
TGATCAGGAATTGTAGGATCATCATTTAGAATGTTAATTCGAATAGAACTTAATAATCCAGGATCTTGAATTAATAATGATCAAATTTACAATTCTATTGTAACAAGTCATGCATTTTTAATAATTTTTTTTATAGTTATACCTTTTATAATTGGTGGATTTGGAAATTTTTTAATTCCTTTAATACTAGGTTCTCCAGATATAGCTTTTCCTCGTATAAATAACGTTAGATTTTGACTTTTACCTCCTGCAATTTTAATACTTATAATAAATAATTTTTTTTTTCCAAATTCAGGAACTGGTTGAACTGTTTATCCTCCTCTTTCACTATACATTTATCATTCTTCCCCTTCTGTAGATTTTACTATCTTTTCTATTCATATAACTGGTATTTCATCAATTTTAGGTTCATTAAATTTTATTGTAACAATTTTTATAATAAAAAATTTTTCAATAAAATATGATCAAATTAATCTTTTTTCTTGGTCTATTACAATTACTGTAGTTTTATTAATTCTATCATTACCTGTACTAGCTGGTGCAATTACAATATTATTGTTCGATCGAAATTTTAATACATCTTTTTTTGATCCAATAGGAGGAGGTGATCCAATTTTATATCAACACTTATTTTGATTCTTCGGACATCC
>RATbk3-COI
TGATCAGGAATTGTAGGATCATCATTTAGAATGTTAATTCGAATAGAACTTAATAATCCAGGATCTTGAATTAATAATGATCAAATTTACAATTCTATTGTAACAAGTCATGCATTTTTAATAATTTTTTTTATAGTTATACCTTTTATAATTGGTGGATTTGGAAATTTTTTAATTCCTTTAATACTAGGTTCTCCAGATATAGCTTTTCCTCGTATAAATAACGTTAGATTTTGACTTTTACCTCCTGCAATTTTAATACTTATAATAAATAATTTTTTTTTTCCAAATTCAGGAACTGGTTGAACTGTATATCCTCCTCTTTCACTATACATTTATCATTCTTCCCCTTCTGTAGATTTTACTATCTTTTCTATTCATATAACTGGTATTTCATCAATTTTAGGTTCATTAAATTTTATTGTAACAATTTTTATAATAAAAAATTTTTCAATAAAATATGATCAAATTAATCTTTTTTCTTGGTCTATTACAATTACTGTAGTTTTATTAATTCTATCATTACCTGTACTAGCTGGTGCAATTACAATATTATTGTTCGATCGAAATTTTAATACATCTTTTTTTGATCCAATAGGAGGAGGTGATCCAATTTTATATCAACACTTATTTTGATTCTTCGGACATCC
>RATcb1-COI
TGATCAGGAATTGTAGGATCATCATTTAGAATGTTAATTCGAATAGAACTTAATAATCCAGGATCTTGAATTAATAATGATCAAATTTACAATTCTATTGTAACAAGTCATGCATTTTTAATAATTTTTTTTATAGTTATACCTTTTATAATTGGTGGATTTGGAAATTTTTTAATTCCTTTAATACTAGGTTCTCCAGATATAGCTTTTCCTCGTATAAATAACGTTAGATTTTGACTTTTACCTCCTGCAATTTTAATACTTATAATAAATAATTTTTTTTTTCCAAATTCAGGAACTGGTTGAACTGTATATCCTCCTCTTTCACTATACATTTATCATTCTTCCCCTTCTGTAGATTTTACTATCTTTTCTATTCATATAACTGGTATTTCATCAATTTTAGGTTCATTAAATTTTATTGTAACAATTTTTATAATAAAAAATTTTTCAATAAAATATGATCAAATTAATCTTTTTTCTTGATCTATTACAATTACTGTAGTTTTATTAATTCTATCATTACCTGTACTAGCTGGTGCAATTACAATATTATTGTTCGATCGAAATTTTAATACATCTTTTTTTGATCCAATAGGAGGAGGTGATCCAATTTTATATCAACACTTATTTTGATTCTTCGGACATCC
>RATcb2-COI
TGATCAGGAATTGTAGGATCATCATTTAGAATGTTAATTCGAATAGAACTTAATAATCCAGGATCTTGAATTAATAATGATCAAATTTACAATTCTATTGTAACAAGTCATGCATTTTTAATAATTTTTTTTATAGTTATACCTTTTATAATTGGTGGATTTGGAAATTTTTTAATTCCTTTAATACTAGGTTCTCCAGATATAGCTTTTCCTCGTATAAATAACGTTAGATTTTGACTTTTACCTCCTGCAATTTTAATACTTATAATAAATAATTTTTTTTTTCCAAATTCAGGAACTGGTTGAACTGTATATCCTCCTCTTTCACTATACATTTATCATTCTTCCCCTTCTGTAGATTTTACTATCTTTTCTATTCATATAACTGGTATTTCATCAATTTTAGGTTCATTAAATTTTATTGTAACAATTTTTATAATAAAAAATTTTTCAATAAAATATGATCAAATTAATCTTTTTTCTTGATCTATTACAATTACTGTAGTTTTATTAATTCTATCATTACCTGTACTAGCTGGTGCAATTACAATATTATTGTTCGATCGAAATTTTAATACATCTTTTTTTGATCCAATAGGAGGAGGTGATCCAATTTTATATCAACACTTATTTTGATTCTTCGGACATCC
>RATcb3-COI
TGATCAGGAATTGTAGGATCATCATTTAGAATGTTAATTCGAATAGAACTTAATAATCCAGGATCTTGAATTAATAATGATCAAATTTACAATTCTATTGTAACAAGTCATGCATTTTTAATAATTTTTTTTATAGTTATACCTTTTATAATTGGTGGATTTGGAAATTTTTTAATTCCTTTAATACTAGGTTCTCCAGATATAGCTTTTCCTCGTATAAATAACGTTAGATTTTGACTTTTACCTCCTGCAATTTTAATACTTATAATAAATAATTTTTTTTTTCCAAATTCAGGAACTGGTTGAACTGTATATCCTCCTCTTTCACTATACATTTATCATTCTTCCCCTTCTGTAGATTTTACTATCTTTTCTATTCATATAACTGGTATTTCATCAATTTTAGGTTCATTAAATTTTATTGTAACAATTTTTATAATAAAAAATTTTTCAATAAAATATGATCAAATTAATCTTTTTTCTTGGTCTATTACAATTACTGTAGTTTTATTAATTCTATCATTACCTGTACTAGCTGGTGCAATTACAATATTATTGTTCGATCGAAATTTTAATACATCTTTTTTTGATCCAATAGGAGGAGGTGATCCAATTTTATATCAACACTTATTTTGATTCTTCGGACATCC
>RATcb4-COI
TGATCAGGAATTGTAGGATCATCATTTAGAATGTTAATTCGAATAGAACTTAATAATCCAGGATCTTGAATTAATAATGATCAAATTTACAATTCTATTGTAACAAGTCATGCATTTTTAATAATTTTTTTTATAGTTATACCTTTTATAATTGGTGGATTTGGAAATTTTTTAATTCCTTTAATACTAGGTTCTCCAGATATAGCTTTTCCTCGTATAAATAACGTTAGATTTTGACTTTTACCTCCTGCAATTTTAATACTTATAATAAATAATTTTTTTTTTCCAAATTCAGGAACTGGTTGAACTGTATATCCTCCTCTTTCACTATACATTTATCATTCTTCCCCTTCTGTAGATTTTACTATCTTTTCTATTCATATAACTGGTATTTCATCAATTTTAGGTTCATTAAATTTTATTGTAACAATTTTTATAATAAAAAATTTTTCAATAAAATATGATCAAATTAATCTTTTTTCTTGGTCTATTACAATTACTGTAGTTTTATTAATTCTATCATTACCTGTACTAGCTGGTGCAATTACAATATTATTGTTCGATCGAAATTTTAATACATCTTTTTTTGATCCAATAGGAGGAGGTGATCCAATTTTATATCAACACTTATTTTGATTCTTCGGACATCC
>SONGky1-COI
TGATCAGGAATTGTAGGATCATCATTTAGAATGTTAATTCGAATAGAACTTAATAATCCAGGATCTTGAATTAATAATGATCAAATTTACAATTCTATTGTAACAAGTCATGCATTTTTAATAATTTTTTTTATAGTTATACCTTTTATAATTGGTGGATTTGGAAATTTTTTAATTCCTTTAATATTAGGTTCTCCAGATATAGCTTTTCCTCGTATAAATAACGTTAGATTTTGACTTTTACCTCCTGCAATTTTAATACTTATAATAAATAATTTTTTTTTTCCAAATTCAGGAACTGGTTGAACTGTATATCCTCCTCTTTCACTATATATTTATCATTCTTCCCCTTCTGTAGATTTTACTATCTTTTCTATTCATATAACTGGTATTTCATCAATTTTAGGTTCATTAAATTTTATTGTAACAATTTTTATAATAAAAAATTTTTCAATAAAATATGATCAAATTAATCTTTTTTCTTGGTCTATTACAATTACTGTAGTTTTATTAATTCTATCATTACCTGTACTAGCTGGTGCAATTACAATATTATTGTTCGATCGAAATTTTAATACATCTTTTTTTGATCCAATAGGAGGAGGTGATCCAATTTTATATCAACACTTATTTTGATTCTTCGGACATCC
>SONGky2-COI
TGATCAGGAATTGTAGGATCATCATTTAGAATGTTAATTCGAATAGAACTTAATAATCCAGGATCTTGAATTAATAATGATCAAATTTACAATTCTATTGTAACAAGTCATGCATTTTTAATAATTTTTTTTATAGTTATACCTTTTATAATTGGTGGATTTGGAAATTTTTTAATTCCTTTAATATTAGGTTCTCCAGATATAGCTTTTCCTCGTATAAATAACGTTAGATTTTGACTTTTACCTCCTGCAATTTTAATACTTATAATAAATAATTTTTTTTTTCCAAATTCAGGAACTGGTTGAACTGTATATCCTCCTCTTTCACTATATATTTATCATTCTTCCCCTTCTGTAGATTTTACTATCTTTTCTATTCATATAACTGGTATTTCATCAATTTTAGGTTCATTAAATTTTATTGTAACAATTTTTATAATAAAAAATTTTTCAATAAAATATGATCAAATTAATCTTTTTTCTTGGTCTATTACAATTACTGTAGTTTTATTAATTCTATCATTACCTGTACTAGCTGGTGCAATTACAATATTATTGTTCGATCGAAATTTTAATACATCTTTTTTTGATCCAATAGGAGGAGGTGATCCAATTTTATATCAACACTTATTTTGATTCTTCGGACATCC
>SONGmu10-COI
TGATCAGGAATTGTAGGATCATCATTTAGAATGTTAATTCGAATAGAACTTAATAATCCAGGATCTTGAATTAATAATGATCAAATTTACAATTCTATTGTAACAAGTCATGCATTTTTAATAATTTTTTTTATAGTTATACCTTTTATAATTGGTGGATTTGGAAATTTTTTAATTCCTTTAATACTAGGTTCTCCAGATATAGCTTTTCCTCGTATAAATAACGTTAGATTTTGACTTTTACCTCCTGCAATTTTAATACTTATAATAAATAATTTTTTTTTTCCAAATTCAGGAACTGGTTGAACTGTATATCCTCCTCTTTCACTATATATTTATCATTCTTCCCCTTCTGTAGATTTTACTATCTTTTCTATTCATATAACTGGTATTTCATCAATTTTAGGTTCATTAAATTTTATTGTAACAATTTTTATAATAAAAAATTTTTCAATAAAATATGATCAAATTAATCTTTTTTCTTGGTCTATTACAATTACTGTAGTTTTATTAATTCTATCATTACCTGTACTAGCTGGTGCAATTACAATATTATTGTTCGATCGAAATTTTAATACATCTTTTTTTGATCCAATAGGAGGAGGTGATCCAATTTTATATCAACACTTATTTTGATTCTTCGGACATCC
>SONGmu1-COI
TGATCAGGAATTGTAGGATCATCATTTAGAATGTTAATTCGAATAGAACTTAATAATCCAGGATCTTGAATTAATAATGATCAAATTTACAATTCTATTGTAACAAGTCATGCATTTTTAATAATTTTTTTTATAGTTATACCTTTTATAATTGGTGGATTTGGAAATTTTTTAATTCCTTTAATACTAGGTTCTCCAGATATAGCTTTTCCTCGTATAAATAACGTTAGATTTTGACTTTTACCTCCTGCAATTTTAATACTTATAATAAATAATTTTTTTTTTCCAAATTCAGGAACTGGTTGAACTGTATATCCTCCTCTTTCACTATATATTTATCATTCTTCCCCTTCTGTAGATTTTACTATCTTTTCTATTCATATAACTGGTATTTCATCAATTTTAGGTTCATTAAATTTTATTGTAACAATTTTTATAATAAAAAATTTTTCAATAAAATATGATCAAATTAATCTTTTTTCTTGGTCTATTACAATTACTGTAGTTTTATTAATTCTATCATTACCTGTACTAGCTGGTGCAATTACAATATTATTGTTCGATCGAAATTTTAATACATCTTTTTTTGATCCAATAGGAGGAGGTGATCCAATTTTATATCAACACTTATTTTGATTCTTCGGACATCC
>SONGmu2-COI
TGATCAGGAATTGTAGGATCATCATTTAGAATGTTAATTCGAATAGAACTTAATAATCCAGGATCTTGAATTAATAATGATCAAATTTACAATTCTATTGTAACAAGTCATGCATTTTTAATAATTTTTTTTATAGTTATACCTTTTATAATTGGTGGATTTGGAAATTTTTTAATTCCTTTAATACTAGGTTCTCCAGATATAGCTTTTCCTCGTATAAATAACGTTAGATTTTGACTTTTACCTCCTGCAATTTTAATACTTATAATAAATAATTTTTTTTTTCCAAATTCAGGAACTGGTTGAACTGTATATCCTCCTCTTTCACTATATATTTATCATTCTTCCCCTTCTGTAGATTTTACTATCTTTTCTATTCATATAACTGGTATTTCATCAATTTTAGGTTCATTAAATTTTATTGTAACAATTTTTATAATAAAAAATTTTTCAATAAAATATGATCAAATTAATCTTTTTTCTTGGTCTATTACAATTACTGTAGTTTTATTAATTCTATCATTACCTGTACTAGCTGGTGCAATTACAATATTATTGTTCGATCGAAATTTTAATACATCTTTTTTTGATCCAATAGGAGGAGGTGATCCAATTTTATATCAACACTTATTTTGATTCTTCGGACATCC
>SONGmu3-COI
TGATCAGGAATTGTAGGATCATCATTTAGAATGTTAATTCGAATAGAACTTAATAATCCAGGATCTTGAATTAATAATGATCAAATTTACAATTCTATTGTAACAAGTCATGCATTTTTAATAATTTTTTTTATAGTTATACCTTTTATAATTGGTGGATTTGGAAATTTTTTAATTCCTTTAATACTAGGTTCTCCAGATATAGCTTTTCCTCGTATAAATAACGTTAGATTTTGACTTTTACCTCCTGCAATTTTAATACTTATAATAAATAATTTTTTTTTTCCAAATTCAGGAACTGGTTGAACTGTATATCCTCCTCTTTCACTATATATTTATCATTCTTCCCCTTCTGTAGATTTTACTATCTTTTCTATTCATATAACTGGTATTTCATCAATTTTAGGTTCATTAAATTTTATTGTAACAATTTTTATAATAAAAAATTTTTCAATAAAATATGATCAAATTAATCTTTTTTCTTGGTCTATTACAATTACTGTAGTTTTATTAATTCTATCATTACCTGTACTAGCTGGTGCAATTACAATATTATTGTTCGATCGAAATTTTAATACATCTTTTTTTGATCCAATAGGAGGAGGTGATCCAATTTTATATCAACACTTATTTTGATTCTTCGGACATCC
>SONGmu4-COI
TGATCAGGAATTGTAGGATCATCATTTAGAATGTTAATTCGAATAGAACTTAATAATCCAGGATCTTGAATTAATAATGATCAAATTTACAATTCTATTGTAACAAGTCATGCATTTTTAATAATTTTTTTTATAGTTATACCTTTTATAATTGGTGGATTTGGAAATTTTTTAATTCCTTTAATACTAGGTTCTCCAGATATAGCTTTTCCTCGTATAAATAACGTTAGATTTTGACTTTTACCTCCTGCAATTTTAATACTTATAATAAATAATTTTTTTTTTCCAAATTCAGGAACTGGTTGAACTGTATATCCTCCTCTTTCACTATATATTTATCATTCTTCCCCTTCTGTAGATTTTACTATCTTTTCTATTCATATAACTGGTATTTCATCAATTTTAGGTTCATTAAATTTTATTGTAACAATTTTTATAATAAAAAATTTTTCAATAAAATATGATCAAATTAATCTTTTTTCTTGGTCTATTACAATTACTGTAGTTTTATTAATTCTATCATTACCTGTACTAGCTGGTGCAATTACAATATTATTGTTCGATCGAAATTTTAATACATCTTTTTTTGATCCAATAGGAGGAGGTGATCCAATTTTATATCAACACTTATTTTGATTTTTCGGACATCC
>SONGmu5-COI
TGATCAGGAATTGTAGGATCATCATTTAGAATGTTAATTCGAATAGAACTTAATAATCCAGGATCTTGAATTAATAATGATCAAATTTACAATTCTATTGTAACAAGTCATGCATTTTTAATAATTTTTTTTATAGTTATACCTTTTATAATTGGTGGATTTGGAAATTTTTTAATTCCTTTAATACTAGGTTCTCCAGATATAGCTTTTCCTCGTATAAATAACGTTAGATTTTGACTTTTACCTCCTGCAATTTTAATACTTATAATAAATAATTTTTTTTTTCCAAATTCAGGAACTGGTTGAACTGTATATCCTCCTCTTTCACTATATATTTATCATTCTTCCCCTTCTGTAGATTTTACTATCTTTTCTATTCATATAACTGGTATTTCATCAATTTTAGGTTCATTAAATTTTATTGTAACAATTTTTATAATAAAAAATTTTTCAATAAAATATGATCAAATTAATCTTTTTTCTTGGTCTATTACAATTACTGTAGTTTTATTAATTCTATCATTACCTGTACTAGCTGGTGCAATTACAATATTATTGTTCGATCGAAATTTTAATACATCTTTTTTTGATCCAATAGGAGGAGGTGATCCAATTTTATATCAACACTTATTTTGATTTTTCGGACATCC
>SONGmu6-COI
TGATCAGGAATTGTAGGATCATCATTTAGAATGTTAATTCGAATAGAACTTAATAATCCAGGATCTTGAATTAATAATGATCAAATTTACAATTCTATTGTAACAAGTCATGCATTTTTAATAATTTTTTTTATAGTTATACCTTTTATAATTGGTGGATTTGGAAATTTTTTAATTCCTTTAATACTAGGTTCTCCAGATATAGCTTTTCCTCGTATAAATAACGTTAGATTTTGACTTTTACCTCCTGCAATTTTAATACTTATAATAAATAATTTTTTTTTTCCAAATTCAGGAACTGGTTGAACTGTATATCCTCCTCTTTCACTATATATTTATCATTCTTCCCCTTCTGTAGATTTTACTATCTTTTCTATTCATATAACTGGTATTTCATCAATTTTAGGTTCATTAAATTTTATTGTAACAATTTTTATAATAAAAAATTTTTCAATAAAATATGATCAAATTAATCTTTTTTCTTGGTCTATTACAATTACTGTAGTTTTATTAATTCTATCATTACCTGTACTAGCTGGTGCAATTACAATATTATTGTTCGATCGAAATTTTAATACATCTTTTTTTGATCCAATAGGAGGAGGTGATCCAATTTTATATCAACACTTATTTTGATTCTTCGGACATCC
>SONGmu7-COI
TGATCAGGAATTGTAGGATCATCATTTAGAATGTTAATTCGAATAGAACTTAATAATCCAGGATCTTGAATTAATAATGATCAAATTTACAATTCTATTGTAACAAGTCATGCATTTTTAATAATTTTTTTTATAGTTATACCTTTTATAATTGGTGGATTTGGAAATTTTTTAATTCCTTTAATACTAGGTTCTCCAGATATAGCTTTTCCTCGTATAAATAACGTTAGATTTTGACTTTTACCTCCTGCAATTTTAATACTTATAATAAATAATTTTTTTTTTCCAAATTCAGGAACTGGTTGAACTGTATATCCTCCTCTTTCACTATATCTTTATCATTCTTCCCCTTCTGTAGATTTTACTATCTTTTCTATTCATATAACTGGTATTTCATCAATTTTAGGTTCATTAAATTTTATTGTAACAATTTTTATAATAAAAAATTTTTCAATAAAATATGATCAAATTAATCTTTTTTCTTGGTCTATTACAATTACTGTAGTTTTATTAATTCTATCATTACCTGTACTAGCTGGTGCAATTACAATATTATTGTTCGATCGAAATTTTAATACATCTTTTTTTGATCCAATAGGAGGAGGTGATCCAATTTTATATCAACACTTATTTTGATTCTTCGGACATCC
>SONGmu8-COI
TGATCAGGAATTGTAGGATCATCATTTAGAATGTTAATTCGAATAGAACTTAATAATCCAGGATCTTGAATTAATAATGATCAAATTTACAATTCTATTGTAACAAGTCATGCATTTTTAATAATTTTTTTTATAGTTATACCTTTTATAATTGGTGGATTTGGAAATTTTTTAATTCCTTTAATACTAGGTTCTCCAGATATAGCTTTTCCTCGTATAAATAACGTTAGATTTTGACTTTTACCTCCTGCAATTTTAATACTTATAATAAATAATTTTTTTTTTCCAAATTCAGGAACTGGTTGAACTGTATATCCTCCTCTTTCACTATATATTTATCATTCTTCCCCTTCTGTAGATTTTACTATCTTTTCTATTCATATAACTGGTATTTCATCAATTTTAGGTTCATTAAATTTTATTGTAACAATTTTTATAATAAAAAATTTTTCAATAAAATATGATCAAATTAATCTTTTTTCTTGGTCTATTACAATTACTGTAGTTTTATTAATTCTATCATTACCTGTACTAGCTGGTGCAATTACAATATTATTGTTCGATCGAAATTTTAATACATCCTTTTTTGATCCAATAGGAGGAGGTGATCCAATTTTATATCAACACTTATTTTGATTCTTCGGACATCC
>SONGmu9-COI
TGATCAGGAATTGTAGGATCATCATTTAGAATGTTAATTCGAATAGAACTTAATAATCCAGGATCTTGAATTAATAATGATCAAATTTACAATTCTATTGTAACAAGTCATGCATTTTTAATAATTTTTTTTATAGTTATACCTTTTATAATTGGTGGATTTGGAAATTTTTTAATTCCTTTAATACTAGGTTCTCCAGATATAGCTTTTCCTCGTATAAATAACGTTAGATTTTGACTTTTACCTCCTGCAATTTTAATACTTATAATTAATAATTTTTTTTTTCCAAATTCAGGAACTGGTTGAACTGTGTATCCTCCTCTTTCACTTTATATTTATCATTCTTCCCCTTCTGTAGATTTTACTATCTTTTCTATTCATATAACTGGTATTTCATCAATTTTAGGTTCATTAAATTTTATTGTAACAATTTTTATAATAAAAAATTTTTCAATAAAATATGATCAAATTAATCTTTTTTCTTGGTCTATTACAATTACTGTAGTTTTATTAATTCTATCGTTACCTGTACTAGCTGGTGCAATTACAATATTATTGTTCGATCGAAATTTTAATACATCTTTTTTTGATCCAATAGGAGGAGGTGATCCAATTTTATATCAACACTTATTTTGATTTTTCGGACATCC
>YALArm1-COI
TGATCAGGAATTGTAGGATCATCATTTAGAATGTTAATTCGAATAGAACTTAATAATCCAGGATCTTGAATTAATAATGATCAAATTTACAATTCTATTGTAACAAGTCATGCATTTTTAATAATTTTTTTTATAGTTATACCTTTTATAATTGGTGGATTTGGAAATTTTTTAATTCCTTTAATACTAGGTTCTCCAGATATAGCTTTTCCTCGTATAAATAACGTTAGATTTTGACTTTTACCTCCTGCAATTTTAATACTTATAATAAATAATTTTTTTTTTCCAAATTCAGGAACTGGTTGAACTGTATATCCTCCTCTTTCACTATATATTTATCATTCTTCCCCTTCTGTAGATTTTACTATCTTTTCTATTCATATAACTGGTATTTCATCAATTTTAGGTTCATTAAATTTTATTGTAACAATTTTTATAATAAAAAATTTTTCAATAAAATATGATCAAATTAATCTTTTTTCTTGGTCTATTACAATTACTGTAGTTTTATTAATTCTATCATTACCTGTACTAGCTGGTGCAATTACAATATTATTGTTCGATCGAAATTTTAATACATCCTTTTTTGATCCAATAGGAGGAGGTGATCCAATTTTATATCAACACTTATTTTGATTTTTCGGACATCC
>YALArm2-COI
TGATCAGGAATTGTAGGATCATCATTTAGAATGTTAATTCGAATAGAACTTAATAATCCAGGATCTTGAATTAATAATGATCAAATTTACAATTCTATTGTAACAAGTCATGCATTTTTAATAATTTTTTTTATAGTTATACCTTTTATAATTGGTGGATTTGGAAATTTTTTAATTCCTTTAATACTAGGTTCTCCAGATATAGCTTTTCCTCGTATAAATAACGTTAGATTTTGACTTTTACCTCCTGCAATTTTAATACTTATAATAAATAATTTTTTTTTTCCAAATTCAGGAACTGGTTGAACTGTATATCCTCCTCTTTCACTATATATTTATCATTCTTCCCCTTCTGTAGATTTTACTATCTTTTCTATTCATATAACTGGTATTTCATCAATTTTAGGTTCATTAAATTTTATTGTAACAATTTTTATAATAAAAAATTTTTCAATAAAATACGATCAAATTAATCTTTTTTCTTGGTCTATTACAATTACTGTAGTTTTATTAATTCTATCATTACCTGTACTAGCTGGTGCAATTACAATATTATTGTTCGATCGAAATTTTAATACATCTTTTTTTGATCCAATAGGAGGAGGTGATCCAATTTTATATCAACACTTATTTTGATTCTTCGGACATCC
>YALArm3-COI
TGATCAGGAATTGTAGGATCATCATTTAGAATGTTAATTCGAATAGAACTTAATAATCCAGGATCTTGAATTAATAATGATCAAATTTACAATTCTATTGTAACAAGTCATGCATTTTTAATAATTTTTTTTATAGTTATACCTTTTATAATTGGTGGATTTGGAAATTTTTTAATTCCTTTAATACTAGGTTCTCCAGATATAGCTTTTCCTCGTATAAATAACGTTAGATTTTGACTTTTACCTCCTGCAATTTTAATACTTATAATAAATAATTTTTTTTTTCCAAATTCAGGAACTGGTTGAACTGTATATCCTCCTCTTTCACTATATATTTATCATTCTTCCCCTTCTGTAGATTTTACTATCTTTTCTATTCATATAACTGGTATTTCATCAATTTTAGGTTCATTAAATTTTATTGTAACAATTTTTATAATAAAAAATTTTTCAATAAAATATGATCAAATTAATCTTTTTTCTTGGTCTATTACAATTACTGTAGTTTTATTAATTCTATCATTACCTGTACTAGCTGGTGCAATTACAATATTATTGTTCGATCGAAATTTTAATACATCTTTTTTTGATCCAATAGGAGGAGGTGATCCAATTTTATATCAACACTTATTTTGATTTTTCGGACATCC
>YALArm4-COI
TGATCAGGAATTGTAGGATCATCATTTAGAATGTTAATTCGAATAGAACTTAATAATCCAGGATCTTGAATTAATAATGATCAAATTTACAATTCTATTGTAACAAGTCATGCATTTTTAATAATTTTTTTTATAGTTATACCTTTTATAATTGGTGGATTTGGAAATTTTTTAATTCCTTTAATACTAGGTTCTCCAGATATAGCTTTTCCTCGTATAAATAACGTTAGATTTTGACTTTTACCTCCTGCAATTTTAATACTTATAATAAATAATTTTTTTTTTCCAAATTCAGGAACTGGTTGAACTGTATATCCTCCTCTTTCACTATATATTTATCATTCTTCCCCTTCTGTAGATTTTACTATCTTTTCTATTCATATAACTGGTATTTCATCAATTTTAGGTTCATTAAATTTTATTGTAACAATTTTTATAATAAAAAATTTTTCAATAAAATATGATCAAATTAATCTTTTTTCTTGGTCTATTACAATTACTGTAGTTTTATTAATTCTATCATTACCTGTACTAGCTGGTGCAATTACAATATTATTTTTCGATCGAAATTTTAATACATCTTTTTTTGATCCAATAGGAGGAGGTGATCCAATTTTATATCAACACTTATTTTGATTCTTCGGACATCC
>YALArm5-COI
TGATCAGGAATTGTAGGATCATCATTTAGAATGTTAATTCGAATAGAACTTAATAATCCAGGATCTTGAATTAATAATGATCAAATTTACAATTCTATTGTAACAAGTCATGCATTTTTAATAATTTTTTTTATAGTTATACCTTTTATAATTGGTGGATTTGGAAATTTTTTAATTCCTTTAATACTAGGTTCTCCAGATATAGCTTTTCCTCGTATAAATAACGTTAGATTTTGACTTTTACCTCCTGCAATTTTAATACTTATAATAAATAATTTTTTTTTTCCAAATTCAGGAACTGGTTGAACTGTATATCCTCCTCTTTCACTATATATTTATCATTCTTCCCCTTCTGTAGATTTTACTATCTTTTCTATTCATATAACTGGTATTTCATCAATTTTAGGTTCATTAAATTTTATTGTAACAATTTTTATAATAAAAAATTTTTCAATAAAATATGATCAAATTAATCTTTTTTCTTGGTCTATTACAATTACTGTAGTTTTATTAATTCTATCATTACCTGTACTAGCTGGTGCAATTACAATATTATTGTTCGATCGAAATTTTAATACATCTTTTTTTGATCCAATAGGAGGAGGTGATCCGATTTTATATCAACACTTATTTTGATTCTTCGGACATCC
>YALArm6-COI
TGATCAGGAATTGTAGGATCATCATTTAGAATGTTAATTCGAATAGAACTTAATAATCCAGGATCTTGAATTAATAATGATCAAATTTACAATTCTATTGTAACAAGTCATGCATTTTTAATAATTTTTTTTATAGTTATACCTTTTATAATTGGTGGATTTGGAAATTTTTTAATTCCTTTAATATTAGGTTCTCCAGATATAGCTTTTCCTCGTATAAATAACGTTAGATTTTGACTTTTACCTCCTGCAATTTTAATACTTATAATAAATAATTTTTTTTTTCCAAATTCAGGAACTGGTTGAACTGTATATCCTCCTCTTTCACTATATATTTATCATTCTTCCCCTTCTGTAGATTTTACTATCTTTTCTATTCATATAACTGGTATTTCATCAATTTTAGGTTCATTAAATTTTATTGTAACAATTTTTATAATAAAAAATTTTTCAATAAAATATGATCAAATTAATCTTTTTTCTTGGTCTATTACAATTACTGTAGTTTTATTAATTCTATCATTACCTGTACTAGCTGGTGCAATTACAATATTATTGTTCGATCGAAATTTTAATACATCTTTTTTTGATCCAATAGGAGGAGGTGATCCAATTTTATATCAACACTTATTTTGATTCTTCGGACATCC
>PV417243.1_Geniotrigona_thoracica
TGATCAGGAATTGTAGGATCATCATTTAGAATGTTAATTCGAATAGAACTTAATAATCCAGGATCTTGAATTAATAATGACCAAATTTACAATTCTATTGTAACAAGTCATGCATTTTTAATAATTTTTTTTATAGTTATACCTTTTATAATTGGTGGATTCGGAAATTTTTTAATTCCTTTAATATTAGGTTCTCCAGATATAGCTTTTCCTCGTATAAATAATGTTAGATTTTGACTTTTACCTCCTGCAATTTTAATACTTATAATAAATAATTTTTTTTTTCCAAATTCAGGAACTGGTTGAACTGTGTATCCTCCTCTTTCATTATATATTTATCATTCTTCTCCTTCTGTAGATTTTACTATCTTTTCTATTCATATAACTGGTATTTCATCAATTTTAGGTTCATTAAATTTTATTGTAACAATTTTTATAATAAAAAATTTTTCAATAAAATATGATCAAATTAATCTATTTTCTTGGTCTATTACAATTACTGTAATTTTATTAATTCTATCATTACCTGTATTAGCTGGTGCAATTACAATATTATTGTTTGATCGAAATTTTAATACATCTTTTTTTGATCCAATAGGAGGAGGTGATCCAATTTTATATCAACACTTATTTTGGTTTTTTGGTCATCC
>OR951996.1_Heterotrigona_baker
TGATCAGGTATTGTTGGTTCTTCCTTCAGAATACTTATTCGAATGGAGCTTAATAGTCCTGGAACTTGAATTAATAATGATCAAATTTACAATTCTATTGTAACTAGTCATGCATTTCTAATAATTTTCTTTATAGTTATACCCTTTATAATTGGAGGGTTCGGGAACTTTCTAATTCCACTAATATTGGGTTCCCCTGATATAGCCTTTCCTCGAATAAATAACGTTAGATTTTGATTACTTCCACCCTCAATTATACTACTTATAACAAATAATCTATTTTATCCTAATTCAGGAACTGGATGAACTGTATATCCTCCACTTTCTCTTTATATATATCATTCATCTCCATCTGTAGATTTCACTATTTTTTCAATTCATATAACAGGAATTTCATCAATTCTAGGATCTCTTAATTTTATTGTTACAATTTTTATAATAAAAAATTTCTCTTTGAAGTATGATCAAATTAATCTATTTTCATGATCTATCTCAATTACTGTGATTTTACTAATTCTTTCCCTTCCGGTTCTAGCGGGAGCAATTACTATACTTTTATTTGACCGAAACTTCAACACCTCATTTTTTGATCCAATAGGAGGAGGAGATCCTATTCTATACCAACATCTGTTC-----------------
>OR951983.1 Heterotrigona itama
TGGTCAGGCATTGCTGGTTCTTCATTTAGAATACTTATTCGAATAGAACTTAATAGACCTGGAACTTGAATTAGTAATGATCAGATCTACAACTCTATTGTAACTAGGCATGCATTTCTAATAATTTTCTTTATAGTAATGCCTTTTATAATTGGAGGGTTTGGAAACTTTCTAATTCCAATAATACTAGGATCTCCTGATATAGCTTTCCCCCGAATAAACAATATTAGGTTTTGACTATTACCCCCCTCACTTATACTGCTAATAACAAATAATTTATTTTTTCCCAATTCAGGAACTGGATGGACTGTGTACCCTCCTCTTTCCCTTTACATATACCATTCATCTCCTTCTGTAGACTTTACTATTTTTTCAATTCATATGACAGGAATTTCATCAATTCTTGGGTCACTTAACTTTATTGTAACAATTTTTATAATAAAGAATTTTTCTTTAAAGTACGATCAGATTAATCTTTTTTCATGATCTATCTCGATTACTGTGATTTTACTAATTATTTCTCTCCCAGTTCTAGCAGGAGCAATTACTATGCTGTTATTTGATCGAAATTTTAATACATCATTTTTTGATCCGATAGGAGGAGGAGATCCGATTCTTTATCAACATTTATTT-----------------
>OR951997.1_Heterotrigona_erythrogastra
TGATCAGGAATAGTGGGTTCATCTTTTAGAATACTTATCCGAATAGAACTTAATAGACCTGGATCCTGAATTAGTAATGATCAAATTTACAATTCTATTGTAACTAGACATGCATTTCTAATAATTTTCTTTATAGTTATACCTTTTATAATTGGTGGTTTTGGAAACTTTCTAATTCCATTGATACTAGGTTCACCTGATATAGCGTTTCCTCGAATAAACAACGTTAGATTTTGACTGTTACCTCCATCAATTATGCTGCTGATAACAAACAATTTATTTTTTCCGAGATCGGGAACAGGATGAACCGTGTATCCTCCTCTTTCTCTTTATATATATCATTCATCTCCGTCTGTTGATTTCACTATCTTCTCTATTCACATAACTGGCATCTCTTCTATTCTAGGATCACTTAACTTCATTGTAACAATTTTTATAATAAAGAATTTCTCATTAAAGTACGATCAAATTAATCTTTTCTCATGGTCTATTTCAATTACAGTAATTTTGCTAATTCTTTCATTACCGGTACTAGCAGGAGCAATTACTATGCTACTTTTTGATCGAAATTTTAACACTTCTTTCTTTGATCCAATAGGGGGAGGAGATCCAATTCTTTATCAGCATTTATTC-----------------
>OR951999.1_Homotrigona_fimbriata
TGATCAGGATTAATTGGATCATCCTTTAGAATAATAATTCGAATAGAGCTTAATAGACCAGGAATATGAATTAATAATGATCAAATCTATAATTCAATTGTTACAAGACATGCATTTCTTATAATTTTTTTTATGGTTATACCTTTCATAATTGGAGGATTTGGAAATTTTTTAATTCCTTTAATATTAGGATCTCCCGATATAGCATTTCCTCGTATAAATAATGTTAGATTTTGATTATTACCACCTGCACTCATAATACTACTAATTAGTATAATATTCTATCCAAGTTCAGGTACTGGATGAACTGTTTATCCTCCACTTTCATTATATATATATCATTCATCTCCATCAGTTGATTTTACTATTTTTTCAATTCATATAACAGGAATTTCATCAATTCTTGGATCATTAAATTTTATCGTAACTATTATACTAATAAAGAATTTTTCATTAAATTTTGATCAAATTAACCTTTTTTCTTGATCAATTTCTATTACTGTAATTTTGTTAATTCTATCTCTTCCTGTATTAGCAGGAGCAATTACAATACTTCTATTTGATCGAAACTTTAATACATCATTTTTTGATCCAATAGGAGGAGGAGATCCAATTCTCTACCAGCATTTATTC-----------------
>OR952000.1_Homotrigona_canifrons
TGATCTGGAATTATTGGATCATCTTTTAGTATATTAATTCGTATAGAACTTAATAGACCTGGAATATGAATTAATAATGATCAGATCTATAATTCAATTATTACAAGTCATGCGTTTTTGATAATTTTTTTCATAGTTATGCCTTTTATAATTGGTGGATTTGGGAATTTTCTAGTTCCAATAATACTTGGATCACCTGATATAGCATTTCCTCGAATAAACAATATTAGTTTTTGATTATTACCTCCTTCATTGATATTACTTTTACTCAGAAGATTATTTTTTCCAAGATCAGGAACGGGATGAACAATCTATCCTCCATTATCTTTGTATATGTATCATTCGTCTCCTTCAGTTGATTTTACAATTTTCTCTATTCACATAACTGGAATTTCATCTATTTTAGGATCATTGAATTTCATTGTAACTATTATAATAATAAAAAATTTATCTTTAAACTACGATCAGATTAATTTATTTTCATGATCTATTTCAATTACTGTAATTCTATTAATTTTATCACTTCCTGTTTTAGCTGGAGCAATTACAATATTGTTATTTGACCGAAATTTCAACACTTCTTTCTTTGATCCCATAGGAGGAGGAGATCCTATCTTATATCAACATTTATTT-----------------
>OR952002.1_Tetragonula_collina
TGGTCTGGAATTGTTGGTTCCTCGTTTAGAATACTTATTCGCATGGAGTTAAATAGTCCTGGAATATGAATTAATAATGATCAGATTTATAACTCAATTGTTACAAGTCATGCATTTCTAATAATTTTTTTTATAGTTATACCATTTATAATTGGAGGTTTTGGAAACTTTTTGGTTCCTCTGATGCTTGGAGCTCCTGATATGGCTTTTCCTCGAATAAATAATGTAAGATTTTGACTTTTACCTCCTTCTCTTATGTTATTGCTACTTAGAAATTTTATTTTTCCGAGGTCAGGTACAGGGTGAACTGTTTACCCTCCTCTTTCTTCTTTAATGTACCATCCTTCTCCTTCTGTAGATTTTACTATTTTTTCAATTCATATGACTGGGGTTTCATCTATTTTAGGGTCACTAAATTTTATTGTAACAATTTTTATAATAAAAAATTTTTCAATTAACTATGATCAAATTACACTATTTTCGTGATCTATTTCAATTACTGTAATTCTTTTAATCATCTCTCTTCCTGTTTTAGCTGGAGCTATTACAATACTTTTATTTGATCGAAATTTTAATACTTCATTTTTTGATCCAGTGGGAGGGGGTGATCCAATTCTTTACCAACATCTATTT-----------------
>OR952003.1_Homotrigona_melanoleuca_voucher
TGATCAGGAATTATTGGATCATCTCTTAGTATATTAATTCGAATAGAACTTAATAATCCAGGTATATGAATCAATAATGATCAAATTTATAATTCAGTTGTTACAAGACATGCATTTATTATAATTTTTTTTATAGTTATACCATTTATAATTGGAGGATTTGGAAATTTTTTAGTTCCTCTAATACTAGGTTCACCAGATATAGCATTTCCCCGAATAAATAATATTAGGTTTTGATTATTACCTCCTGCATTAATACTTTTACTAACTAGAATAATATTTTATCCAAGATCAGGTACTGGATGAACTGTATATCCTCCTCTTTCACTATATATATATCATTCATCTCCATCAGTTGATTTTACTATTTTTTCAATTCACATAACAGGAATTTCATCAATTCTTGGATCATTAAATTTTATTGTTACTATTATAATAATAAAAAATTTCTCATTGAACTATGATCAAATTAATTTGTTTTCATGATCAATTTCTATTACTGTAATTTTATTAATTTTATCGCTTCCTGTATTAGCAGGTGCTATTACAATACTACTCTTTGATCGAAACTTTAACACTTCATTTTTTGATCCAATAGGAGGAGGAGATCCAATTCTCTATCAACATTTATTC-----------------
