# Supplementary material for: Human-mediated dispersal of Geniotrigona thoracica (Apidae: Meliponini) colonies promotes high genetic diversity and reduces population structuring in managed populations
Source: PeerJ. 2025 Dec 10;13:e20460. doi: 10.7717/peerj.20460 (PMC12701703; doi:10.7717/peerj.20460)
Supplement: Supplemental Information 4 — Sequence data of the mitochondrial large subunit ribosomal RNA (16s rRNA) gene used as the basis for all analyses [file peerj-13-20460-s004.fas]

>CHUMmu1-16S-F
GTCTTATTGAAAATAATTTTAAGTCGACCTGCTCAATGAAAT-----TTTTAAATGGCTGCAGTATAACTGACTGTACAAAGGTAGCATAATCAATTGATTTTTAAATGAAATCTGGAATGAAAGGATTAATGAAATATGTACTGTCTCATATATATT-TAATGAAATTAAAATTTTAATAAAAATGTTAAAATTTATTTATGGGACGATAAGACCCTATAGAATTTTATATTAATTTATTTTATTAGTTAATATTGAATTTAAATTAATATTTAGTTGGGAGGATTATTGAATTTAATTAACTT--CAATTACT-ATAAACTTTAATTTAAGA-ATAATTAATGATCTTTAATTTAAAATCATTAGAATAAATTACCTTATGGATAACAGCGTAATATTTTTTTATAGACCATATAAAAAAAAGTGATTGCGACCTCGATGTTGAATTATAATAAATTTTAAATGCAGGAGTTTATTAATTAAGTCTGTTCAACTTTT
>CHUMmu2-16S-F
GTCTTATTGAAAATAATTTTAAGTCGACCTGCTCAATGAAAT-----TTTTAAATGGCTGCAGTATAACTGACTGTACAAAGGTAGCATAATCAATTGGTTTTTAAATGAAATCTGGAATGAAAGGATTAATGAAATATGTACTGTCTCATATATATT-TAATGAAATTAAAATTTTAATAAAAATGTTAAAATTTATTTATGGGACGATAAGACCCTATAGAATTTTATATTAATTTATTTTATTAGTTAATATTGAATTTAAATTAATATTTAGTTGGGAGGATTATTGAATTTAATTAACTT--CAATTACT-ATAAACTTTAATTTAAGA-ATAATTAATGATCTTTAATTTAAAATCATTAGAATAAATTACCTTATGGATAACAGCGTAATATTTTTTTATAGACCATATAGAAAAAAGTGATTGCGACCTCGATGTTGAATTATAATAAATTTTAAATGCAGGAGTTTATTAATTAAGTCTGTTCAACTTTT
>CHUMsw1-16S-F
GTCTTATTGAAAATAATTTTAAGTCGACCTGCTCAATGAAAT-----TTTTAAATGGCTGCAGTATAACTGACTGTACAAAGGTAGCATAATCAATTGATTTTTAAATGAAATCTGGAATGAAAGGATTAATGAAATATGTACTGTCTCATATATATT-TAATGAAATTAAAATTTTAATAAAAATGTTAAAATTTATTTATGGGACGATAAGACCCTATAGAATTTTATATTAATTTATTTTATTAGTTAATATTGAATTTAAATTAATATTTAGTTGGGAGGATTATTGAATTTAATTAACTT--CAATTACT-ATAAACTTTAATTTAAGA-ATAATTAATGATCTTTAATTTAAAATCATTAGAATAAATTACCTTAGGGATAACAGCGTAATATTTTTTTATAGACCATATAGAAAAAAGTGATTGCGACCTCGATGTTGAATTAAGATAAATTTTAAATGCAGGAGTTTAATAATTAAGTCTGTTCGACTTTT
>CHUMsw2-16S-F
GTCTTATTGAAAATAATTTTAAGTCGACCTGCTCAATGAAAT-----TTTTAAATGGCTGCAGTATAACTGACTGTACAAAGGTAGCATAATCAATTGATTTTTAAATGAAATCTGGAATGAAAGGATTAATGAAATATGTACTGTCTCATATATATT-TAATGAATTTAAAATTTTAATAAAAATGTTAAAATTTATTTATGGGACGATAAGACCCTATAGAATTTTATATTAATTTATTTTATTAGTTAATATTGAATTTAAATTAATATTTAGTTGGGAGGATTATTGAATTTAATTAACTT--CAATTACT-ATAAACTTTAATTTAAGA-ATAATTAATGATCTTTAATTTAAAATCATTAGAATAAATTACCTTAGGGATAACAGCGTAATATTTTTTTATAGACCATATAGAAAAAAGTGATTGCGACCTCGATGTTGAATTAAGATAAATTTTAAATGCAGGAGTTTAATAATTAAGTCTGTTCGACTTTT
>CHUMsw3-16S-F
GTCTTATTGAAAATAATTTTAAGTCGACCTGCTCAATGAAAT-----TTTTAAATGGCTGCAGTATAACTGACTGTACAAAGGTAGCATAATCAATTGATTTTTAAATGAAATCTGGAATGAAAGGATTAATGAAATATGTACTGTCTCATATATATT-TAATGAAATTAAAATTTTAATAAAAATGTTAAAATTTATTTATGGGACGATAAGACCCTATAGAATTTTATATTAATTTATTTTATTAGTTAATATTGAATTTAAATTAATATTTAGTTGGGAGGATTATTGAATTTAATTAACTT--CAATTACT-ATAAACTTTAATTTAAGA-ATAATTAATGATCTTTAATTTAAAATCATTAGAATAAATTACCTTAGGGATAACAGCGTAATATTTTTTTATAGACCATATAGAAAAAAGTGATTGCGACCTCGATGTTGAATTAAGATAAATTTTAAATGCAGGAGTTTAATAATTAAGTCTGTTCGACTTTT
>CHUMsw4-16S-F
GTCTTATTGAAAATAATTTTAAGTCGACCTGCTCAATGAAAT-----TTTTAAATGGCTGCAGTATAACTGACTGTACAAAGGTAGCATAATCAATTGATTTTTAAATGAAATCTGGAATGAAAGGATTAATGAAATATGTACTGTCTCATATATATT-TAATGAATTTAAAATTTTAATAAAAATGTTAAAATTTATTTATGGGACGATAAGACCCTATAGAATTTTATATTAATTTATTTTATTAGTTAATATTGAATTTAAATTAATATTTAGTTGGGAGGATTATTGAATTTAATTAACTT--CAATTACT-ATAAACTTTAATTTAAGA-ATAATTAATGATCTTTAATTTAAAATCATTAGAATAAATTACCTTAGGGATAACAGCGTAATATTTTTTTATAGACCATATAGAAAAAAGTGATTGCGACCTCGATGTTGAATTAAGATAAATTTTAAATGCAGGAGTTTAATAATTAAGTCTGTTCGACTTTT
>CHUMsw5-16S-F
GTCTTATTGAAAATAATTTTAAGTCGACCTGCTCAATGAAAT-----TTTTAAATGGCTGCAGTATAACTGACTGTACAAAGGTAGCATAATCAATTGATTTTTAAATGAAATCTGGAATGAAAGGATTAATGAAATATGTACTGTCTCATATATATT-TAATGAAATTAAAATTTTAATAAAAATGTTAAAATTTATTTATGGGACGATAAGACCCTATAGAATTTTATATTAATTTATTTTATTAGTTAATATTGAATTTAAATTAATATTTAGTTGGGAGGATTATTGAATTTAATTAACTT--CAATTACT-ATAAACTTTAATTTAAGA-ATAATTAATGATCTTTAATTTAAAATCATTAGAATAAATTACCTTAGGGATAACAGCGTAATATTTTTTTATAGACCATATAGAAAAAAGTGATTGCGACCTCGATGTTGAATTAAGATAAATTTTAAATGCAGGAGTTTAATAATTAAGTCTGTTCGACTTTT
>NARAmu1-16S-F
GTCTTATTGAAAATAATTTTAAGTCGACCTGCTCAATGAAAT-----TTTTAAATGGCTGCAGTATAACTGACTGTACAAAGGTAGCATAATCAATTGATTTTTAAATGAAATCTGGAATGAAAGGATTAATGAAATATGTACTGTCTCATATATATT-TAATGAAATTAAAATTTTAATAAAAATGTTAAAATTTATTTATGGGACGATAAGACCCTATAGAATTTTATATTAATTTATTTTATTAGTTAATATTGAATTTAAATTAATATTTAGTTGGGAGGATTATTGAATTTAATTAACTT--CAATTACT-ATAAACTTTAATTTAAGA-ATAATTAATGATCTTTAATTTAAAATCATTAGAATAAATTACCTTAGGGATAACAGCGTAATATTTTTTTATAGACCATATAGAAAAAAGTGATTGCGACCTCGATGTTGAATTAAGATAAATTTTAAATGCAGGAGTTTAATAATTAAGTCTGTTCGACTTTT
>NARAmu2-16S-F
GTCTTATTGAAAATAATTTTAAGTCGACCTGCTCAATGAAAT-----TTTTAAATGGCTGCAGTATAACTGACTGTACAAAGGTAGCATAATCAATTGATTTTTAAATGAAATCTGGAATGAAAGGATTAATGAAATATGTACTGTCTCATATATATT-TAATGAAATTAAAATTTTAATAAAAATGTTAAAATTTATTTATGGGACGATAAGACCCTATAGAATTTTATATTAATTTATTTTATTAGTTAATATTGAATTTAAATTAATATTTAGTTGGGAGGATTATTGAATTTAATTAACTT--CAATTACT-ATAAACTTTAATTTAAGA-ATAATTAATGATCTTTAATTTAAAATCATTAGAATAAATTACCTTAGGGATAACAGCGTAATATTTTTTTATAGACCATATAGAAAAAAGTGATTGCGACCTCGATGTTGAATTAAGATAAATTTTAAATGCAGGAGTTTAATAATTAAGTCTGTTCGACTTTT
>NARAmu3-16S-F
GTCTTATTGAAAATAATTTTAAGTCGACCTGCTCAATGAAAT-----TTTTAAATGGCTGCAGTATAACTGACTGTACAAAGGTAGCATAATCAATTGATTTTTAAATGAAATCTGGAATGAAAGGATTAATGAAATATGTACTGTCTCATATATATT-TAATGAAATTAAAATTTTAATAAAAATGTTAAAATTTATTTATGGGACGATAAGACCCTATAGAATTTTATATTAATTTATTTTATTAGTTAATATTGAATTTAAATTAATATTTAGTTGGGAGGATTATTGAATTTAATTAACTT--CAATTACT-ATAAACTTTAATTTAAGA-ATAATTAATGATCTTTAATTTAAAATCATTAGAATAAATTACCTTAGGGATAACAGCGTAATATTTTTTTATAGACCATATAGAAAAAAGTGATTGCGACCTCGATGTTGAATTAAGATAAATTTTAAATGCAGGAGTTTAATAATTAAGTCTGTTCGACTTTT
>NARAsk1-16S-F
GTCTTATTGAAAATAATTTTAAGTCGACCTGCTCAATGAAAT-----TTTTAAATGGCTGCAGTATAACTGACTGTACAAAGGTAGCATAATCAATTGATTTTTAAATGAAATCTGGAATGAAAGGATTAATGAAATATGTACTGTCTCATATATATT-TAATGAAATTAAAATTTTAATAAAAATGTTAAAATTTATTTATGGGACGATAAGACCCTATAGAATTTTATATTAATTTATTTTATTAGTTAATATTGAATTTAAATTAATATTTAGTTGGGAGGATTATTGAATTTAATTAACTT--CAATTACT-ATAAACTTTAATTTAAGA-ATAATTAATGATCTTTAATTTAAAATCATTAGAATAAATTACCTTAGGGATAACAGCGTAATATTTTTTTATAGACCATATAGAAAAAAGTGATTGCGACCTCGATGTTGAATTAAGATAAATTTTAAATGCAGGAGTTTAATAATTAAGTCTGTTCGACTTTT
>NARAsk2-16S-F
GTCTTATTGAAAATAATTTTAAGTCGACCTGCTCAATGAAAT-----TTTTAAATGGCTGCAGTATAACTGACTGTACAAAGGTAGCATAATCAATTGATTTTTAAATGAAATCTGGAATGAAAGGATTAATGAAATATGTACTGTCTCATATATATT-TAATGAAATTAAAATTTTAATAAAAATGTTAAAATTTATTTATGGGACGATAAGACCCTATAGAATTTTATATTAATTTATTTTATTAGTTAATATTGAATTTAAATTAATATTTAGTTGGGAGGATTATTGAATTTAATTAACTT--CAATTACT-ATAAACTTTAATTTAAGA-ATAATTAATGATCTTTAATTTAAAATCATTAGAATAAATTACCTTAGGGATAACAGCGTAATATTTTTTTATAGACCATATAGAAAAAAGTGATTGCGACCTCGATGTTGAATTAAGATAAATTTTAAATGCAGGAGTTTAATAATTAAGTCTGTTCGACTTTT
>NARAsk3-16S-F
GTCTTATTGAAAATAATTTTAAGTCGACCTGCTCAATGAAAT-----TTTTAAATGGCTGCAGTATAACTGACTGTACAAAGGTAGCATAATCAATTGATTTTTAAATGAAATCTGGAATGAAAGGATTAATGAAATATGTACTGTCTCATATATATT-TAATGAAATTAAAATTTTAATAAAAATGTTAAAATTTATTTATGGGACGATAAGACCCTATAGAATTTTATATTAATTTATTTTATTAGTTAATATTGAATTTAAATTAATATTTAGTTGGGAGGATTATTGAATTTAATTAACTT--CAATTACT-ATAAACTTTAATTTAAGA-ATAATTAATGATCTTTAATTTAAAATCATTAGAATAAATTACCTTAGGGATAACAGCGTAATATTTTTTTATAGACCATATAGAAAAAAGTGATTGCGACCTCGATGTTGAATTAAGATAAATTTTAAATGCAGGAGTTTAATAATTAAGTCTGTTCGACTTTT
>NARAsk4-16S-F
GTCTTATTGAAAATAATTTTAAGTCGACCTGCTCAATGAAAT-----TTTTAAATGGCTGCAGTATAACTGACTGTACAAAGGTAGCATAATCAATTGATTTTTAAATGAAATCTGGAATGAAAGGATTAATGAAATATGTACTGTCTCATATATATT-TAATGAAATTAAAATTTTAATAAAAATGTTAAAATTTATTTATGGGACGATAAGACCCTATAGAATTTTATATTAATTTATTTTATTAGTTAATATTGAATTTAAATTAATATTTAGTTGGGAGGATTATTGAATTTAATTAACTT--CAATTACT-ATAAACTTTAATTTAAGA-ATAATTAATGATCTTTAATTTAAAATCATTAGAATAAATTACCTTAGGGATAACAGCGTAATATTTTTTTATAGACCATATAGAAAAAAGTGATTGCGACCTCGATGTTGAATTAAGATAAATTTTAAATGCAGGAGTTTAATAATTAAGTCTGTTCGACTTTT
>NARAwe2-16S-F
GTCTTATTGAAAATAATTTTAAGTCGACCTGCTCAATGAAAT-----TTTTAAATGGCTGCAGTATAACTGACTGTACAAAGGTAGCATAATCAATTGATTTTTAAATGAAATCTGGAATGAAAGGATTAATGAAATATGTACTGTCTCATATATATT-TAATGAAATTAAAATTTTAATAAAAATGTTAAAATTTATTTATGGGACGATAAGACCCTATAGAATTTTATATTAATTTATTTTATTAGTTAATATTGAATTTAAATTAATATTTAGTTGGGAGGATTATTGAATTTAATTAACTT--CAATTACT-ATAAACTTTAATTTAAGA-ATAATTAATGATCTTTAATTTAAAATCATTAGAATAAATTACCTTAGGGATAACAGCGTAATATTTTTTTATAGACCATATAGAAAAAAGTGATTGCGACCTCGATGTTGAATTAAGATAAATTTTAAATGCAGGAGTTTAATAATTAAGTCTGTTCGACTTTT
>NARAwe3-16S-F
GTCTTATTGAAAATAATTTTAAGTCGACCTGCTCAATGAAAT-----TTTTAAATGGCTGCAGTATAACTGACTGTACAAAGGTAGCATAATCAATTGATTTTTAAATGAAATCTGGAATGAAAGGATTAATGAAATATGTACTGTCTCATATATATT-TAATGAAATTAAAATTTTAATAAAAATGTTAAAATTTATTTATGGGACGATAAGACCCTATAGAATTTTATATTAATTTATTTTATTAGTTAATATTGAATTTAAATTAATATTTAGTTGGGAGGATTATTGAATTTAATTAACTT--CAATTACT-ATAAACTTTAATTTAAGA-ATAATTAATGATCTTTAATTTAAAATCATTAGAATAAATTACCTTAGGGATAACAGCGTAATATTTTTTTATAGACCATATAGAAAAAAGTGATTGCGACCTCGATGTTGAATTAAGATAAATTTTAAATGCAGGAGTTTAATAATTAAGTCTGTTCGACTTTT
>NARAwe5-16S-F
GTCTTATTGAAAATAATTTTAAGTCGACCTGCTCAATGAAAT-----TTTTAAATGGCTGCAGTATAACTGACTGTACAAAGGTAGCATAATCAATTGATTTTTAAATGAAATCTGGAATGAAAGGATTAATGAAATATGTACTGTCTCATATATATT-TAATGAAATTAAAATTTTAATAAAAATGTTAAAATTTATTTATGGGACGATAAGACCCTATAGAATTTTATATTAATTTATTTTATTAGTTAATATTGAATTTAAATTAATATTTAGTTGGGAGGATTATTGAATTTAATTAACTT--CAATTACT-ATAAACTTTAATTTAAGA-ATAATTAATGATCTTTAATTTAAAATCATTAGAATAAATTACCTTAGGGATAACAGCGTAATATTTTTTTATAGACCATATAGAAAAAAGTGATTGCGACCTCGATGTTGAATTAAGATAAATTTTAAATGCAGGAGTTTAATAATTAAGTCTGTTCGACTTTT
>NARAwe6-16S-F
GTCTTATTGAAAATAATTTTAAGTCGACCTGCTCAATGAAAT-----TTTTAAATGGCTGCAGTATAACTGACTGTACAAAGGTAGCATAATCAATTGATTTTTAAATGAAATCTGGAATGAAAGGATTAATGAAATATGTACTGTCTCATATATATT-TAATGAAATTAAAATTTTAATAAAAATGTTAAAATTTATTTATGGGACGATAAGACCCTATAGAATTTTATATTAATTTATTTTATTAGTTAATATTGAATTTAAATTAATATTTAGTTGGGAGGATTATTGAATTTAATTAACTT--CAATTACT-ATAAACTTTAATTTAAGA-ATAATTAATGATCTTTAATTTAAAATCATTAGAATAAATTACCTTAGGGATAACAGCGTAATATTTTTTTATAGACCATATAGAAAAAAGTGATTGCGACCTCGATGTTGAATTAAGATAAATTTTAAATGCAGGAGTTTAATAATTAAGTCTGTTCGACTTTT
>NARAwe7-16S-F
GTCTTATTGAAAATAATTTTAAGTCGACCTGCTCAATGAAAT-----TTTTAAATGGCTGCAGTATAACTGACTGTACAAAGGTAGCATAATCAATTGATTTTTAAATGAAATCTGGAATGAAAGGATTAATGAAATATGTACTGTCTCATATATATT-TAATGAAATTAAAATTTTAATAAAAATGTTAAAATTTATTTATGGGACGATAAGACCCTATAGAATTTTATATTAATTTATTTTATTAGTTAATATTGAATTTAAATTAATATTTAGTTGGGAGGATTATTGAATTTAATTAACTT--CAATTACT-ATAAACTTTAATTTAAGA-ATAATTAATGATCTTTAATTTAAAATCATTAGAATAAATTACCTTAGGGATAACAGCGTAATATTTTTTTATAGACCATATAGAAAAAAGTGATTGCGACCTCGATGTTGAATTAAGATAAATTTTAAATGCAGGAGTTTAATAATTAAGTCTGTTCGACTTTT
>NARAwe8-16S-F
GTCTTATTGAAAATAATTTTAAGTCGACCTGCTCAATGAAAT-----TTTTAAATGGCTGCAGTATAACTGACTGTACAAAGGTAGCATAATCAATTGATTTTTAAATGAAATCTGGAATGAAAGGATTAATGAAATATGTACTGTCTCATATATATT-TAATGAAATTAAAATTTTAATAAAAATGTTAAAATTTATTTATGGGACGATAAGACCCTATAGAATTTTATATTAATTTATTTTATTAGTTAATATTGAATTTAAATTAATATTTAGTTGGGAGGATTATTGAATTTAATTAACTT--CAATTACT-ATAAACTTTAATTTAAGA-ATAATTAATGATCTTTAATTTAAAATCATTAGAATAAATTACCTTAGGGATAACAGCGTAATATTTTTTTATAGACCATATAGAAAAAAGTGATTGCGACCTCGATGTTGAATTAAGATAAATTTTAAATGCAGGAGTTTAATAATTAAGTCTGTTCGACTTTT
>NARAwe9-16S-F
GTCTTATTGAAAATAATTTTAAGTCGACCTGCTCAATGAAAT-----TTTTAAATGGCTGCAGTATAACTGACTGTACAAAGGTAGCATAATCAATTGATTTTTAAATGAAATCTGGAATGAAAGGATTAATGAAATATGTACTGTCTCATATATATT-TAATGAAATTAAAATTTTAATAAAAATGTTAAAATTTATTTATGGGACGATAAGACCCTATAGAATTTTATATTAATTTATTTTATTAGTTAATATTGAATTTAAATTAATATTTAGTTGGGAGGATTATTGAATTTAATTAACTT--CAATTACT-ATAAACTTTAATTTAAGA-ATAATTAATGATCTTTAATTTAAAATCATTAGAATAAATTACCTTAGGGATAACAGCGTAATATTTTTTTATAGACCATATAGAAAAAAGTGATTGCGACCTCGATGTTGAATTAAGATAAATTTTAAATGCAGGAGTTTAATAATTAAGTCTGTTCGACTTTT
>NARAyn1-16S-F
GTCTTATTGAAAATAATTTTAAGTCGACCTGCTCAATGAAAT-----TTTTAAATGGCTGCAGTATAACTGACTGTACAAAGGTAGCATAATCAATTGATTTTTAAATGAAATCTGGAATGAAAGGATTAATGAAATATGTACTGTCTCATATATATT-TAATGAAATTAAAATTTTAATAAAAATGTTAAAATTTATTTATGGGACGATAAGACCCTATAGAATTTTATATTAATTTATTTTATTAGTTAATATTGAATTTAAATTAATATTTAGTTGGGAGGATTATTGAATTTAATTAACTT--CAATTACT-ATAAACTTTAATTTAAGA-ATAATTAATGATCTTTAATTTAAAATCATTAGAATAAATTACCTTAGGGATAACAGCGTAATATTTTTTTATAGACCATATAGAAAAAAGTGATTGCGACCTCGATGTTGAATTAAGATAAATTTTAAATGCAGGAGTTTAATAATTAAGTCTGTTCGACTTTT
>NARAyn2-16S-F
GTCTTATTGAAAATAATTTTAAGTCGACCTGCTCAATGAAAT-----TTTTAAATGGCTGCAGTATAACTGACTGTACAAAGGTAGCATAATCAATTGATTTTTAAATGAAATCTGGAATGAAAGGATTAATGAAATATGTACTGTCTCATATATATT-TAATGAAATTAAAATTTTAATAAAAATGTTAAAATTTATTTATGGGACGATAAGACCCTATAGAATTTTATATTAATTTATTTTATTAGTTAATATTGAATTTAAATTAATATTTAGTTGGGAGGATTATTGAATTTAATTAACTT--CAATTACT-ATAAACTTTAATTTAAGA-ATAATTAATGATCTTTAATTTAAAATCATTAGAATAAATTACCTTAGGGATAACAGCGTAATATTTTTTTATAGACCATATAGAAAAAAGTGATTGCGACCTCGATGTTGAATTAAGATAAATTTTAAATGCAGGAGTTTAATAATTAAGTCTGTTCGACTTTT
>NARAyn3-16S-F
GTCTTATTGAAAATAATTTTAAGTCGACCTGCTCAATGAAAT-----TTTTAAATGGCTGCAGTATAACTGACTGTACAAAGGTAGCATAATCAATTGATTTTTAAATGAAATCTGGAATGAAAGGATTAATGAAATATGTACTGTCTCATATATATT-TAATGAAATTAAAATTTTAATAAAAATGTTAAAATTTATTTATGGGACGAGAAGACCCTATAAAAATTTATATTAATTTATTTTATTAGTTAATATTGAATTTAAATTAATATTTAGTTGGGAGGATTATTGAATTTAATTAACTT--CAATTACT-ATAAACTTTAATTTAAGA-ATAATTAATGATCTTTAATTTAAAATCATTAGAATAAATTACCTTAGGGATAACAGCGTAATATTTTTTTATAGACCATATAGAAAAAAGTGATTGCGACCTCGATGTTGAATTAAGATAAATTTTAAATGCAGGAGTTTAATAATTAAGTCTGTTCGACTTTT
>NARAyn4-16S-F
GTCTTATTGAAAATAATTTTAAGTCGACCTGCTCAATGAAAT-----TTTTAAATGGCTGCAGTATAACTGACTGTACAAAGGTAGCATAATCAATTGATTTTTAAATGAAATCTGGAATGAAAGGATTAATGAAATATGTACTGTCTCATATATATT-TAATGAAATTAAAATTTTAATAAAAATGTTAAAATTTATTTATGGGACGAGAAGACCCTATAGAATTTTATATTAATTTATTTTATTAGTTAATATTGAATTTAAATTAATATTTAGTTGGGAGGATTATTGAATTTAATTAACTT--CAATTACT-ATAAACTTTAATTTAAGA-ATAATTAATGATCTTTAATTTAAAATCATTAGAATAAATTACCTTAGGGATAACAGCGTAATATTTTTTTATAGACCATATAGAAAAAAGTGATTGCGACCTCGATGTTGAATTAAGATAAATTTTAAATGCAGGAGTTTAATAATTAAGTCTGTTCGACTTTT
>NARAyn5-16S-F
GTCTTATTGAAAATAATTTTAAGTCGACCTGCTCAATGAAAT-----TTTTAAATGGCTGCAGTATAACTGACTGTACAAAGGTAGCATAATCAATTGATTTTTAAATGAAATCTGGAATGAAAGGATTAATGAAATATGTACTGTCTCATATATATT-TAATGAAATTAAAATTTTAATAAAAATGTTAAAATTTATTTATGGGACGATAAGACCCTATAGAATTTTATATTAATTTATTTTATTAGTTAATATTGAATTTAAATTAATATTTAGTTGGGAGGATTATTGAATTTAATTAACTT--CAATTACT-ATAAACTTTAATTTAAGA-ATAATTAATGATCTTTAATTTAAAATCATTAGAATAAATTACCTTAGGGATAACAGCGTAATATTTTTTTATAGACCATATAGAAAAAAGTGATTGCGACCTCGATGTTGAATTAAGATAAATTTTAAATGCAGGAGTTTAATAATTAAGTCTGTTCGACTTTT
>NARAyn6-16S-F
GTCTTATTGAAAATAATTTTAAGTCGACCTGCTCAATGAAAT-----TTTTAAATGGCTGCAGTATAACTGACTGTACAAAGGTAGCATAATCAATTGATTTTTAAATGAAATCTGGAATGAAAGGATTAATGAAATATGTACTGTCTCATATATATT-TAATGAAATTAAAATTTTAATAAAAATGTGAAAATTTATTTATGGGACGATAAGACCCTATAGAATTTTATATTAATTTATTTTATTAGTTAATATTGAATTTAAATTAATATTTAGTTGGGAGGATTATTGAATTTAATTAACTT--CAATTACT-ATAAACTTTAATTTAAGA-ATAATTAATGATCTTTAATTTAAAATCATTAGAATAAATTACCTTAGGGATAACAGCGTAATATTTTTTTATAGACCATATAGAAAAAAGTGATTGCGACCTCGATGTTGAATTAAGATAAATTTTAAATGCAGGAGTTTAATAATTAAGTCTGTTCGACTTTT
>NARAyn7-16S-F
GTCTTATTGAAAATAATTTTAAGTCGACCTGCTCAATGAAAT-----TTTTAAATGGCTGCAGTATAACTGACTGTACAAAGGTAGCATAATCAATTGATTTTTAAATGAAATCTGGAATGAAAGGATTAATGAAATATGTACTGTCTCATATATATT-TAATGAAATTAAAATTTTAATAAAAATGTGAAAATTTATTTATGGGACGATAAGACCCTATAGAATTTTATATTAATTTATTTTATTAGTTAATATTGAATTTAAATTAATATTTAGTTGGGAGGATTATTGAATTTAATTAACTT--CAATTACT-ATAAACTTTAATTTAAGA-ATAATTAATGATCTTTAATTTAAAATCATTAGAATAAATTACCTTAGGGATAACAGCGTAATATTTTTTTATAGACCATATAGAAAAAAGTGATTGCGACCTCGATGTTGAATTAAGATAAATTTTAAATGCAGGAGTTTAATAATTAAGTCTGTTCGACTTTT
>PATAkp1-16S-F
GTCTTATTGAAAATAATTTTAAGTCGACCTGCTCAATGAAAT-----TTTTAAATGGCTGCAGTATAACTGACTGTACAAAGGTAGCATAATCAATTGATTTTTAAATGAAATCTGGAATGAAAGGATTAATGAAATATGTACTGTCTCATATATATT-TAATGAAATTAAAATTTTAATAAAAATGTTAAAATTTATTTATGGGACGATAAGACCCTATAGAATTTTATATTAATTTATTTTATTAGTTAATATTGAATTTAAATTAATATTTAGTTGGGAGGATTATTGAATTTAATTAACTT--CAATTACT-ATAAACTTTAATTTAAGA-ATAATTAATGATCTTTAATTTAAAATCATTAGAATAAATTACCTTAGGGATAACAGCGTAATATTTTTTTATAGACCATATAGAAAAAAGTGATTGCGACCTCGATGTTGAATTAAGATAAATTTTAAATGCAGGAGTTTAATAATTAAGTCTGTTCGACTTTT
>PATAkp2-16S-F
GTCTTATTGAAAATAATTTTAAGTCGACCTGCTCAATGAAAT-----TTTTAAATGGCTGCAGTATAACTGACTGTACAAAGGTAGCATAATCAATTGATTTTTAAATGAAATCTGGAATGAAAGGATTAATGAAATATGTACTGTCTCATATATATT-TAATGAAATTAAAATTTTAATAAAAATGTTAAAATTTATTTATGGGACGATAAGACCCTATAGAATTTTATATTAATTTATTTTATTAGTTAATATTGAATTTAAATTAATATTTAGTTGGGAGGATTATTGAATTTAATTAACTT--CAATTACT-ATAAACTTTAATTTAAGA-ATAATTAATGATCTTTAATTTAAAATCATTAGAATAAATTACCTTAGGGATAACAGCGTAATATTTTTTTATAGACCATATAGAAAAAAGTGATTGCGACCTCGATGTTGAATTAAGATAAATTTTAAATGCAGGAGTTTAATAATTAAGTCTGTTCGACTTTT
>PATAkp3-16S-F
GTCTTATTGAAAATAATTTTAAGTCGACCTGCTCAATGAAAT-----TTTTAAATGGCTGCAGTATAACTGACTGTACAAAGGTAGCATAATCAATTGATTTTTAAATGAAATCTGGAATGAAAGGATTAATGAAATATGTACTGTCTCATATATATT-TAATGAAATTAAAATTTTAATAAAAATGTTAAAATTTATTTATGGGACGATAAGACCCTATAGAATTTTATATTAATTTATTTTATTAGTTAATATTGAATTTAAATTAATATTTAGTTGGGAGGATTATTGAATTTAATTAACTT--CAATTACT-ATAAACTTTAATTTAAGA-ATAATTAATGATCTTTAATTTAAAATCATTAGAATAAATTACCTTAGGGATAACAGCGTAATATTTTTTTATAGACCATATAGAAAAAAGTGATTGCGACCTCGATGTTGAATTAAGATAAATTTTAAATGCAGGAGTTTAATAATTAAGTCTGTTCGACTTTT
>PATAkp4-16S-F
GTCTTATTGAAAATAATTTTAAGTCGACCTGCTCAATGAAAT-----TTTTAAATGGCTGCAGTATAACTGACTGTACAAAGGTAGCATAATCAATTGATTTTTAAATGAAATCTGGAATGAAAGGATTAATGAAATATGTACTGTCTCATATATATT-TAATGAAATTAAAATTTTAATAAAAATGTTAAAATTTATTTATGGGACGATAAGACCCTATAGAATTTTATATTAATTTATTTTATTAGTTAATATTGAATTTAAATTAATATTTAGTTGGGAGGATTATTGAATTTAATTAACTT--CAATTACT-ATAAACTTTAATTTAAGA-ATAATTAATGATCTTTAATTTAAAATCATTAGAATAAATTACCTTAGGGATAACAGCGTAATATTTTTTTATAGACCATATAGAAAAAAGTGATTGCGACCTCGATGTTGAATTAAGATAAATTTTAAATGCAGGAGTTTAATAATTAAGTCTGTTCGACTTTT
>PATAkp5-16S-F
GTCTTATTGAAAATAATTTTAAGTCGACCTGCTCAATGAAAT-----TTTTAAATGGCTGCAGTATAACTGACTGTACAAAGGTAGCATAATCAATTGATTTTTAAATGAAATCTGGAATGAAAGGATTAATGAAATATGTACTGTCTCATATATATT-TAATGAAATTAAAATTTTAATAAAAATGTTAAAATTTATTTATGGGACGATAAGACCCTATAGAATTTTATATTAATTTATTTTATTAGTTAATATTGAATTTAAATTAATATTTAGTTGGGAGGATTATTGAATTTAATTAACTT--CAATTACT-ATAAACTTTAATTTAAGA-ATAATTAATGATCTTTAATTTAAAATCATTAGAATAAATTACCTTAGGGATAACAGCGTAATATTTTTTTATAGACCATATAGAAAAAAGTGATTGCGACCTCGATGTTGAATTAAGATAAATTTTAAATGCAGGAGTTTAATAATTAAGTCTGTTCGACTTTT
>PATAkp6-16S-F
GTCTTATTGAAAATAATTTTAAGTCGACCTGCTCAATGAAAT-----TTTTAAATGGCTGCAGTATAACTGACTGTACAAAGGTAGCATAATCAATTGATTTTTAAATGAAATCTGGAATGAAAGGATTAATGAAATATGTACTGTCTCATATATATT-TAATGAAATTAAAATTTTAATAAAAATGTTAAAATTTATTTATGGGACGATAAGACCCTATAGAATTTTATATTAATTTATTTTATTAGTTAATATTGAATTTAAATTAATATTTAGTTGGGAGGATTATTGAATTTAATTAACTT--CAATTACT-ATAAACTTTAATTTAAGA-ATAATTAATGATCTTTAATTTAAAATCATTAGAATAAATTACCTTAGGGATAACAGCGTAATATTTTTTTATAGACCATATAGAAAAAAGTGATTGCGACCTCGATGTTGAATTAAGATAAATTTTAAATGCAGGAGTTTAATAATTAAGTCTGTTCGACTTTT
>PATAsb1-16S-F
GTCTTATTGAAAATAATTTTAAGTCGACCTGCTCAATGAAAT-----TTTTAAATGGCTGCAGTATAACTGACTGTACAAAGGTAGCATAATCAATTGATTTTTAAATGAAATCTGGAATGAAAGGATTAATGAAATATGTACTGTCTCATATATATT-TAATGAAATTAAAATTTTAATAAAAATGTTAAAATTTATTTATGGGACGATAAGACCCTATAGAATTTTATATTAATTTATTTTATTAGTTAATATTGAATTTAAATTAATATTTAGTTGGGAGGATTATTGAATTTAATTAACTT--CAATTACT-ATAAACTTTAATTTAAGA-ATAATTAATGATCTTTAATTTAAAATCATTAGAATAAATTACCTTAGGGATAACAGCGTAATATTTTTTTATAGACCATATAGAAAAAAGTGATTGCGACCTCGATGTTGAATTAAGATAAATTTTAAATGCAGGAGTTTAATAATTAAGTCTGTTCGACTTTT
>PATAsb2-16S-F
GTCTTATTGAAAATAATTTTAAGTCGACCTGCTCAATGAAAT-----TTTTAAATGGCTGCAGTATAACTGACTGTACAAAGGTAGCATAATCAATTGATTTTTAAATGAAATCTGGAATGAAAGGATTAATGAAATATGTACTGTCTCATATATATT-TAATGAAATTAAAATTTTAATAAAAATGTTAAAATTTATTTATGGGACGATAAGACCCTATAGAATTTTATATTAATTTATTTTATTAGTTAATATTGAATTTAAATTAATATTTAGTTGGGAGGATTATTGAATTTAATTAACTT--CAATTACT-ATAAACTTTAATTTAAGA-ATAATTAATGATCTTTAATTTAAAATCATTAGAATAAATTACCTTAGGGATAACAGCGTAATATTTTTTTATAGACCATATAGAAAAAAGTGATTGCGACCTCGATGTTGAATTAAGATAAATTTTAAATGCAGGAGTTTAATAATTAAGTCTGTTCGACTTTT
>PATAsb3-16S-F
GTCTTATTGAAAATAATTTTAAGTCGACCTGCTCAATGAAAT-----TTTTAAATGGCTGCAGTATAACTGACTGTACAAAGGTAGCATAATCAATTGATTTTTAAATGAAATCTGGAATGAAAGGATTAATGAAATATGTACTGTCTCATATATATT-TAATGAAATTAAAATTTTAATAAAAATGTTAAAATTTATTTATGGGACGATAAGACCCTATAGAATTTTATATTAATTTATTTTATTAGTTAATATTGAATTTAAATTAATATTTAGTTGGGAGGATTATTGAATTTAATTAACTT--CAATTACT-ATAAACTTTAATTTAAGA-ATAATTAATGATCTTTAATTTAAAATCATTAGAATAAATTACCTTAGGGATAACAGCGTAATATTTTTTTATAGACCATATAGAAAAAAGTGATTGCGACCTCGATGTTGAATTAAGATAAATTTTAAATGCAGGAGTTTAATAATTAAGTCTGTTCGACTTTT
>PATAsb4-16S-F
GTCTTATTGAAAATAATTTTAAGTCGACCTGCTCAATGAAAT-----TTTTAAATGGCTGCAGTATAACTGACTGTACAAAGGTAGCATAATCAATTGATTTTTAAATGAAATCTGGAATGAAAGGATTAATGAAATATGTACTGTCTCATATATATT-TAATGAAATTAAAATTTTAATAAAAATGTTAAAATTTATTTATGGGACGATAAGACCCTATAGAATTTTATATTAATTTATTTTATTAGTTAATATTGAATTTAAATTAATATTTAGTTGGGAGGATTATTGAATTTAATTAACTT--CAATTACT-ATAAACTTTAATTTAAGA-ATAATTAATGATCTTTAATTTAAAATCATTAGAATAAATTACCTTAGGGATAACAGCGTAATATTTTTTTATAGACCATATAGAAAAAAGTGATTGCGACCTCGATGTTGAATTAAGATAAATTTTAAATGCAGGAGTTTAATAATTAAGTCTGTTCGACTTTT
>PATAsb6-16S-F
GTCTTATTGAAAATAATTTTAAGTCGACCTGCTCAATGAAAT-----TTTTAAATGGCTGCAGTATAACTGACTGTACAAAGGTAGCATAATCAATTGATTTTTAAATGAAATCTGGAATGAAAGGATTAATGAAATATGTACTGTCTCATATATATT-TAATGAAATTAAAATTTTAATAAAAATGTTAAAATTTATTTATGGGACGATAAGACCCTATAGAATTTTATATTAATTTATTTTATTAGTTAATATTGAATTTAAATTAATATTTAGTTGGGAGGATTATTGAATTTAATTAACTT--CAATTACT-ATAAACTTTAATTTAAGA-ATAATTAATGATCTTTAATTTAAAATCATTAGAATAAATTACCTTAGGGATAACAGCGTAATATTTTTTTATAGACCATATAGAAAAAAGTGATTGCGACCTCGATGTTGAATTAAGATAAATTTTAAATGCAGGAGTTTAATAATTAAGTCTGTTCGACTTTT
>PATAsb7-16S-F
GTCTTATTGAAAATAATTTTAAGTCGACCTGCTCAATGAAAT-----TTTTAAATGGCTGCAGTATAACTGACTGTACAAAGGTAGCATAATCAATTGATTTTTAAATGAAATCTGGAATGAAAGGATTAATGAAATATGTACTGTCTCATATATATT-TAATGAAATTAAAATTTTAATAAAAATGTTAAAATTTATTTATGGGACGATAAGACCCTATAGAATTTTATATTAATTTATTTTATTAGTTAATATTGAATTTAAATTAATATTTAGTTGGGAGGATTATTGAATTTAATTAACTT--CAATTACT-ATAAACTTTAATTTAAGA-ATAATTAATGATCTTTAATTTAAAATCATTAGAATAAATTACCTTAGGGATAACAGCGTAATATTTTTTTATAGACCATATAGAAAAAAGTGATTGCGACCTCGATGTTGAATTAAGATAAATTTTAAATGCAGGAGTTTAATAATTAAGTCTGTTCGACTTTT
>PHATtm1-16S-F
GTCTTATTGAAAATAATTTTAAGTCGACCTGCTCAATGAAAT-----TTTTAAATGGCTGCAGTATAACTGACTGTACAAAGGTAGCATAATCAATTGATTTTTAAATGAAATCTGGAATGAAAGGATTAATGAAATATGTACTGTCTCATATATATT-TAATGAAATTAAAATTTTAATAAAAATGTTAAAATTTATTTATGGGACGATAAGACCCTATAGAATTTTATATTAATTTATTTTATTAGTTAATATTGAATTTAAATTAATATTTAGTTGGGAGGATTATTGAATTTAATTAACTT--CACTTACT-ATAAACATTAATTTAAGA-ATAATTAATGATCTTTAATTTAAAATCATTAGAAAAAATTACCTTATGGATAACAGCGTAATATTTTTTTTTAGACCATATAGAAAAAAGTGATTGCGACCTCTATGTTGAATTAAGATAAATTTTAAATGCAGGAGTTTAATAATTAAGTCTGTTCAACTTTT
>PHATtm2-16S-F
GTCTTATTGAAAATAATTTTAAGTCGACCTGCTCAATGAAAT-----TTTTAAATGGCTGCAGTATAACTGACTGTACAAAGGTAGCATAATCAATTGATTTTTAAATGAAATCTGGAATGAAAGGATTAATGAAATATGTACTGTCTCATATATATT-TAATGAAATTAAAATTTTAATAAAAATGTTAAAATTTATTTATGGGACGATAAGACCCTATAGAATTTTATATTAATTTATTTTATTAGTTAATATTGAATTTAAATTAATATTTAGTTGGGAGGATTATTGAATTTAATTAACTT--CAATTACT-ATAAACTTTAATTTAAGA-ATAATTAATGATCTTTAATTTAAAATCATTAGAATAAATTACCTTAGGGATAACAGCGTAATATTTTTTTATAGACCATATAGAAAAAAGTGATTGCGACCTCGATGTTGAATTAAGATAAATTTTAAATGCAGGAGTTTAATAATTAAGTCTGTTCGACTTTT
>PHATtm3-16S-F
GTCTTATTGAAAATAATTTTAAGTCGACCTGCTCAATGAAAT-----TTTTAAATGGCTGCAGTATAACTGACTGTACAAAGGTAGCATAATCAATTGATTTTTAAATGAAATCTGGAATGAAAGGATTAATGAAATATGTACTGTCTCATATATATT-TAATGAAATTAAAATTTTAATAAAAATGTTAAAATTTATTTATGGGACGATAAGACCCTATAGAATTTTATATTAATTTATTTTATTAGTTAATATTGAATTTAAATTAATATTTGGTTGGGAGGATTATTGAATTTAATTAACTT--CAATTACT-ATAAACTTTAATTTAAGA-ATAATTAATGATCTTTAATTTAAAATCATTAGAATAAATTACCTTATGGATAACAGCGTAATATTTTTTTATAGACCATATAGAAAAAAGTGATTGCGACCTCGATGTTGAATTAAGATAAATTTTAAATGCAGGAGTTTAATAATTAAGTCTGTTCAACTTTT
>PHATtm4-16S-F
GTCTTATTGAAAATAATTTTAAGTCGACCTGCTCAATGAAAT-----TTTTAAATGGCTGCAGTATAACTGACTGTACAAAGGTAGCATAATCAATTGATTTTTAAATGAAATCTGGAATGAAAGGATTAATGAAATATGTACTGTCTCATATATATT-TAATGAAATTAAAATTTTAATAAAAATGTTAAAATTTATTTATGGGACGATAAGACCCTATAGAATTTTATATTAATTTATTTTATTAGTTAATATTGAATTTAAATTAATATTTAGTTGGGAGGATTATTGAATTTAATTAACTT--CAATTACT-ATAAACTTTAATTTAAGA-ATAATTAATGATCTTTAATTTAAAATCATTAGAATAAATTACCTTAGGGATAACAGCGTAATATTTTTTTATAGACCATATAGAAAAAAGTGATTGCGACCTCGATGTTGAATTAAGATAAATTTTAAATGCAGGAGTTTAATAATTAAGTCTGTTCGACTTTT
>PHATtm5-16S-F
GTCTTATTGAAAATAATTTTAAGTCGACCTGCTCAATGAAAT-----TTTTAAATGGCTGCAGTATAACTGACTGTACAAAGGTAGCATAATCAATTGATTTTTAAATGAAATCTGGAATGAAAGGATTAATGAAATATGTACTGTCTCATATATATT-TAATGAAATTAAAATTTTAATAAAAATGTTAAAATTTATTTATGGGACGATAAGACCCTATAGAATTTTATATTAATTTATTTTATTAGTTAATATTGAATTTAAATTAATATTTAGTTGGGAGGATTATTGAATTTAATTAACTT--CAATTACT-ATAAACTTTAATTTAAGA-ATAATTAATGATCTTTAATTTAAAATCATTAGAATAAATTACCTTAGGGATAACAGCGTAATATTTTTTTATAGACCATATAGAAAAAAGTGATTGCGACCTCGATGTTGAATTAAGATAAATTTTAAATGCAGGAGTTTAATAATTAAGTCTGTTCGACTTTT
>RATbk1-16S-F
GTCTTATTGAAAATAATTTTAAGTCGACCTGCTCAATGAAAT-----TTTTAAATGGCTGCAGTATAACTGACTGTACAAAGGTAGCATAATCAATTGATTTTTAAATGAAATCTGGAATGAAAGGATTAATGAAATATGTACTGTCTCATATATATT-TAATGAAATTAAAATTTTAATAAAAATGTTAAAATTTATTTATGGGACGATAAGACCCTATAGAATTTTATATTAATTTATTTTATTAGTTAATATTGAATTTAAATTAATATTTAGTTGGGAGGATTATTGAATTTAATTAACTT--CAATTACT-ATAAACTTTAATTTAAGA-ATAATTAATGATCTTTAATTTAAAATCATTAGAATAAATTACCTTAGGGATAACAGCGTAATATTTTTTTATAGACCATATAGAAAAAAGTGATTGCGACCTCGATGTTGAATTAAGATAAATTTTAAATGCAGGAGTTTAATAATTAAGTCTGTTCGACTTTT
>RATbk2-16S-F
GTCTTATTGAAAATAATTTTAAGTCGACCTGCTCAATGAAAT-----TTTTAAATGGCTGCAGTATAACTGACTGTACAAAGGTAGCATAATCAATTGATTTTTAAATGAAATCTGGAATGAAAGGATTAATGAAATATGTACTGTCTCATATATATT-TAATGAAATTAAAATTTTAATAAAAATGTTAAAATTTATTTATGGGACGATAAGACCCTATAGAATTTTATATTAATTTATTTTATTAGTTAATATTGAATTTAAATTAATATTTAGTTGGGAGGATTATTGAATTTAATTAACTT--CAATTACT-ATAAACTTTAATTTAAGA-ATAATTAATGATCTTTAATTTAAAATCATTAGAATAAATTACCTTAGGGATAACAGCGTAATATTTTTTTATAGACCATATAGAAAAAAGTGATTGCGACCTCGATGTTGAATTAAGATAAATTTTAAATGCAGGAGTTTAATAATTAAGTCTGTTCGACTTTT
>RATbk3-16S-F
GTCTTATTGAAAATAATTTTAAGTCGACCTGCTCAATGAAAT-----TTTTAAATGGCTGCAGTATAACTGACTGTACAAAGGTAGCATAATCAATTGATTTTTAAATGAAATCTGGAATGAAAGGATTAATGAAATATGTACTGTCTCATATATATT-TAATGAAATTAAAATTTTAATAAAAATGTTAAAATTTATTTATGGGACGATAAGACCCTATAGAATTTTATATTAATTTATTTTATTAGTTAATATTGAATTTAAATTAATATTTAGTTGGGAGGATTATTGAATTTAATTAACTT--CAATTACT-ATAAACTTTAATTTAAGA-ATAATTAATGATCTTTAATTTAAAATCATTAGAATAAATTACCTTAGGGATAACAGCGTAATATTTTTTTATAGACCATATAGAAAAAAGTGATTGCGACCTCGATGTTGAATTAAGATAAATTTTAAATGCAGGAGTTTAATAATTAAGTCTGTTCGACTTTT
>RATcb1-16S-F
GTCTTATTGAAAATAATTTTAAGTCGACCTGCTCAATGAAAT-----TTTTAAATGGCTGCAGTATAACTGACTGTACAAAGGTAGCATAATCAATTGATTTTTAAATGAAATCTGGAATGAAAGGATTAATGAAATATGTACTGTCTCATATATATT-TAATGAAATTAAAATTTTAATAAAAATGTTAAAATTTATTTATGGGACGATAAGACCCTATAGAATTTTATATTAATTTATTTTATTAGTTAATATTGAATTTAAATTAATATTTAGTTGGGAGGATTATTGAATTTAATTAACTT--CAATTACT-ATAAACTTTAATTTAAGA-ATAATTAATGATCTTTAATTTAAAATCATTAGAATAAATTACCTTAGGGATAACAGCGTAATATTTTTTTATAGACCATATAGAAAAAAGTGATTGCGACCTCGATGTTGAATTAAGATAAATTTTAAATGCAGGAGTTTAATAATTAAGTCTGTTCGACTTTT
>RATcb2-16S-F
GTCTTATTGAAAATAATTTTAAGTCGACCTGCTCAATGAAAT-----TTTTAAATGGCTGCAGTATAACTGACTGTACAAAGGTAGCATAATCAATTGATTTTTAAATGAAATCTGGAATGAAAGGATTAATGAAATATGTACTGTCTCATATATATT-TAATGAAATTAAAATTTTAATAAAAATGTTAAAATTTATTTATGGGACGATAAGACCCTATAGAATTTTATATTAATTTATTTTATTAGTTAATATTGAATTTAAATTAATATTTAGTTGGGAGGATTATTGAATTTAATTAACTT--CAATTACT-ATAAACTTTAATTTAAGA-ATAATTAATGATCTTTAATTTAAAATCATTAGAATAAATTACCTTAGGGATAACAGCGTAATATTTTTTTATAGACCATATAGAAAAAAGTGATTGCGACCTCGATGTTGAATTAAGATAAATTTTAAATGCAGGAGTTTAATAATTAAGTCTGTTCGACTTTT
>RATcb3-16S-F
GTCTTATTGAAAATAATTTTAAGTCGACCTGCTCAATGAAAT-----TTTTAAATGGCTGCAGTATAACTGACTGTACAAAGGTAGCATAATCAATTGGTTTTTAAATGAAATCTGGAATGAAAGGATTAATGAAATATGTACTGTCTCATATATATT-TAATGAAATTAAAATTTTAATAAAAATGTTAAAATTTATTTATGGGACGATAAGACCCTATAGAATTTTATATTAATTTATTTTATTAGTTAATATTGAATTTAAATTAATATTTAGTTGGGAGGATTATTGAATTTAATTAACTT--CAATTACT-ATAAACTTTAATTTAAGA-ATAATTAATGATCTTTAATTTAAAATCATTAGAATAAATTACCTTAGGGATAACAGCGTAATATTTTTTTATAGACCATATAGAAAAAAGTGATTGCGACCTCGATGTTGAATTAAGATAAATTTTAAATGCAGGAGTTTAATAATTAAGTCTGTTCGACTTTT
>RATcb4-16S-F
GTCTTATTGAAAATAATTTTAAGTCGACCTGCTCAATGAAAT-----TTTTAAATGGCTGCAGTATAACTGACTGTACAAAGGTAGCATAATCAATTGATTTTTAAATGAAATCTGGAATGAAAGGATTAATGAAATATGTACTGTCTCATATATATT-TAATGAAATTAAAATTTTAATAAAAATGTTAAAATTTATTTATGGGACGATAAGACCCTATAGAATTTTATATTAATTTATTTTATTAGTTAATATTGAATTTAAATTAATATTTAGTTGGGAGGATTATTGAATTTAATTAACTT--CAATTACT-ATAAACTTTAATTTAAGA-ATAATTAATGATCTTTAATTTAAAATCATTAGAATAAATTACCTTATGGATAACAGCGTAATATTTTTTTATAGACCATATAGAAAAAAGTGATTGCGACCTCGATGTTGAATTAAGATAAATTTTAAATGCAGGAGTTTAATAATTAAGTCTGTTCGACTTTT
>SONGky1-16S-F
GTCTTATTGAAAATAATTTTAAGTCGACCTGCTCAATGAAAT-----TTTTAAATGGCTGCAGTATAACTGACTGTACAAAGGTAGCATAATCAATTGATTTTTAAATGAAATCTGGAATGAAAGGATTAATGAAATATGTACTGTCTCATATATATT-TAATGAATTTAAAATTTTAATAAAAATGTTAAAATTTATTTATGGGACGATAAGACCCTATAGAATTTTATATTAATTTATTTTATTAGTTAATATTGAATTTAAATTAATATTTAGTTGGGAGGATTATTGAATTTAATTAACTT--CAATTACT-ATAAACTTTAATTTAAGA-ATAATTAATGATCTTTAATTTAAAATCATTAGAATAAATTACCTTATGGATAACAGCGTAATATTTTTTTATAGACCATATAGAAAAAAGTGATTGCGACCTCGATGTTGAATTATGATAAATTTTAAATGCAGGAGTTTAATAATTAAGTCTGTTCGACTTTT
>SONGky2-16S-F
GTCTTATTGAAAATAATTTTAAGTCGACCTGCTCAATGAAAT-----TTTTAAATGGCTGCAGTATAACTGACTGTACAAAGGTAGCATAATCAATTGATTTTTAAATGAAATCTGGAATGAAAGGATTAATGAAATATGTACTGTCTCATATATATT-TAATGAATTTAAAATTTTAATAAAAATGTTAAAATTTATTTATGGGACGATAAGACCCTATAGAATTTTATATTAATTTATTTTATTAGTTAATATTGAATTTAAATTAATATTTAGTTGGGAGGATTATTGAATTTAATTAACTT--CAATTACT-ATAAACTTTAATTTAAGA-ATAATTAATGATCTTTAATTTAAAATCATTAGAATAAATTACCTTATGGATAACAGCGTAATATTTTTTTATAGACCATATAGAAAAAAGTGATTGCGACCTCGATGTTGAATTATGATAAATTTTAAATGCAGGAGTTTAATAATTAAGTCTGTTCGACTTTT
>SONGmu1-16S-F
GTCTTATTGAAAATAATTTTAAGTCGACCTGCTCAATGAAAT-----TTTTAAATGGCTGCAGTATAACTGACTGTACAAAGGTAGCATAATCAATTGATTTTTAAATGAAATCTGGAATGAAAGGATTAATGAAATATGTACTGTCTCATATATATT-TAATGAAATTAAAATTTTAATAAAAATGTTAAAATTTATTTATGGGACGATAAGACCCTATAGAATTTTATATTAATTTATTTTATTAGTTAATATTGAATTTAAATTAATATTTAGTTGGGAGGATTATTGAATTTAATTAACTT--CAATTACT-ATAAACTTTAATTTAAGA-ATAATTAATGATCTTTAATTTAAAATCATTAGAATAAATTACCTTAGGGATAACAGCGTAATATTTTTTTATAGACCATATAGAAAAAAGTGATTGCGACCTCGATGTTGAATTAAGATAAATTTTAAATGCAGGAGTTTAATAATTAAGTCTGTTCGACTTTT
>SONGmu10-16S-F
GTCTTATTGAAAATAATTTTAAGTCGACCTGCTCAATGAAAT-----TTTTAAATGGCTGCAGTATAACTGACTGTACAAAGGTAGCATAATCAATTGATTTTTAAATGAAATCTGGAATGAAAGGATTAATGAAATATGTACTGTCTCATATATATT-TAATGAAATTAAAATTTTAATAAAAATGTTAAAATTTATTTATGGGACGATAAGACCCTATAGAATTTTATATTAATTTATTTTATTAGTTAATATTGAATTTAAATTAATATTTAGTTGGGAGGATTATTGAATTTAATTAACTT--CAATTACT-ATAAACTTTAATTTAAGA-ATAATTAATGATCTTTAATTTAAAATCATTAGAATAAATTACCTTAGGGATAACAGCGTAATATTTTTTTATAGACCATATAGAAAAAAGTGATTGCGACCTCGATGTTGAATTAAGATAAATTTTAAATGCAGGAGTTTAATAATTAAGTCTGTTCGACTTTT
>SONGmu2-16S-F
GTCTTATTGAAAATAATTTTAAGTCGACCTGCTCAATGAAAT-----TTTTAAATGGCTGCAGTATAACTGACTGTACAAAGGTAGCATAATCAATTGATTTTTAAATGAAATCTGGAATGAAAGGATTAATGAAATATGTACTGTCTCATATATATT-TAATGAAATTAAAATTTTAATAAAAATGTTAAAATTTATTTATGGGACGATAAGACCCTATAGAATTTTATATTAATTTATTTTATTAGTTAATATTGAATTTAAATTAATATTTAGTTGGGAGGATTATTGAATTTAATTAACTT--CAATTACT-ATAAACTTTAATTTAAGA-ATAATTAATGATCTTTAATTTAAAATCATTAGAATAAATTACCTTAGGGATAACAGCGTAATATTTTTTTATAGACCATATAGAAAAAAGTGATTGCGACCTCGATGTTGAATTAAGATAAATTTTAAATGCAGGAGTTTAATAATTAAGTCTGTTCGACTTTT
>SONGmu3-16S-F
GTCTTATTGAAAATAATTTTAAGTCGACCTGCTCAATGAAAT-----TTTTAAATGGCTGCAGTATAACTGACTGTACAAAGGTAGCATAATCAATTGATTTTTAAATGAAATCTGGAATGAAAGGATTAATGAAATATGTACTGTCTCATATATATT-TAATGAAATTAAAATTTTAATAAAAATGTTAAAATTTATTTATGGGACGATAAGACCCTATAGAATTTTATATTAATTTATTTTATTAGTTAATATTGAATTTAAATTAATATTTAGTTGGGAGGATTATTGAATTTAATTAACTT--CAATTACT-ATAAACTTTAATTTAAGA-ATAATTAATGATCTTTAATTTAAAATCATTAGAATAAATTACCTTAGGGATAACAGCGTAATATTTTTTTATAGACCATATAGAAAAAAGTGATTGCGACCTCGATGTTGAATTAAGATAAATTTTAAATGCAGGAGTTTAATAATTAAGTCTGTTCGACTTTT
>SONGmu4-16S-F
GTCTTATTGAAAATAATTTTAAGTCGACCTGCTCAATGAAAT-----TTTTAAATGGCTGCAGTATAACTGACTGTACAAAGGTAGCATAATCAATTGATTTTTAAATGAAATCTGGAATGAAAGGATTAATGAAATATGTACTGTCTCATATATATT-TAATGAAATTAAAATTTTAATAAAAATGTTAAAATTTATTTATGGGACGATAAGACCCTATAGAATTTTATATTAATTTATTTTATTAGTTAATATTGAATTTAAATTAATATTTAGTTGGGAGGATTATTGAATTTAATTAACTT--CAATTACT-ATAAACTTTAATTTAAGA-ATAATTAATGATCTTTAATTTAAAATCATTAGAATAAATTACCTTAGGGATAACAGCGTAATATTTTTTTATAGACCATATAGAAAAAAGTGATTGCGACCTCGATGTTGAATTAAGATAAATTTTAAATGCAGGAGTTTAATAATTAAGTCTGTTCGACTTTT
>SONGmu5-16S-F
GTCTTATTGAAAATAATTTTAAGTCGACCTGCTCAATGAAAT-----TTTTAAATGGCTGCAGTATAACTGACTGTACAAAGGTAGCATAATCAATTGATTTTTAAATGAAATCTGGAATGAAAGGATTAATGAAATATGTACTGTCTCATATATATT-TAATGAAATTAAAATTTTAATAAAAATGTTAAAATTTATTTATGGGACGATAAGACCCTATAGAATTTTATATTAATTTATTTTATTAGTTAATATTGAATTTAAATTAATATTTAGTTGGGAGGATTATTGAATTTAATTAACTT--CAATTACT-ATAAACTTTAATTTAAGA-ATAATTAATGATCTTTAATTTAAAATCATTAGAATAAATTACCTTAGGGATAACAGCGTAATATTTTTTTATAGACCATATAGAAAAAAGTGATTGCGACCTCGATGTTGAATTAAGATAAATTTTAAATGCAGGAGTTTAATAATTAAGTCTGTTCGACTTTT
>SONGmu6-16S-F
GTCTTATTGAAAATAATTTTAAGTCGACCTGCTCAATGAAAT-----TTTTAAATGGCTGCAGTATAACTGACTGTACAAAGGTAGCATAATCAATTGATTTTTAAATGAAATCTGGAATGAAAGGATTAATGAAATATGTACTGTCTCATATATATT-TAATGAAATTAAAATTTTAATAAAAATGTTAAAATTTATTTATGGGACGATAAGACCCTATAGAATTTTATATTAATTTATTTTATTAGTTAATATTGAATTTAAATTAATATTTAGTTGGGAGGATTATTGAATTTAATTAACTT--CAATTACT-ATAAACTTTAATTTAAGA-ATAATTAATGATCTTTAATTTAAAATCATTAGAATAAATTACCTTAGGGATAACAGCGTAATATTTTTTTATAGACCATATAGAAAAAAGTGATTGCGACCTCGATGTTGAATTAAGATAAATTTTAAATGCAGGAGTTTAATAATTAAGTCTGTTCGACTTTT
>SONGmu7-16S-F
GTCTTATTGAAAATAATTTTAAGTCGACCTGCTCAATGAAAT-----TTTTAAATGGCTGCAGTATAACTGACTGTACAAAGGTAGCATAATCAATTGATTTTTAAATGAAATCTGGAATGAAAGGATTAATGAAATATGTACTGTCTCATATATATT-TAATGAAATTAAAATTTTAATAAAAATGTTAAAATTTATTTATGGGACGATAAGACCCTATAGAATTTTATATTAATTTATTTTATTAGTTAATATTGAATTTAAATTAATATTTAGTTGGGAGGATTATTGAATTTAATTAACTT--CAATTACT-ATAAACTTTAATTTAAGA-ATAATTAATGATCTTTAATTTAAAATCATTAGAATAAATTACCTTAGGGATAACAGCGTAATATTTTTTTATAGACCATATAGAAAAAAGTGATTGCGACCTCGATGTTGAATTAAGATAAATTTTAAATGCAGGAGTTTAATAATTAAGTCTGTTCGACTTTT
>SONGmu8-16S-F
GTCTTATTGAAAATAATTTTAAGTCGACCTGCTCAATGAAAT-----TTTTAAATGGCTGCAGTATAACTGACTGTACAAAGGTAGCATAATCAATTGATTTTTAAATGAAATCTGGAATGAAAGGATTAATGAAATATGTACTGTCTCATATATATT-TAATGAAATTAAAATTTTAATAAAAATGTTAAAATTTATTTATGGGACGATAAGACCCTATAGAATTTTATATTAATTTATTTTATTAGTTAATATTGAATTTAAATTAATATTTAGTTGGGAGGATTATTGAATTTAATTAACTT--CAATTACT-ATAAACTTTAATTTAAGA-ATAATTAATGATCTTTAATTTAAAATCATTAGAATAAATTACCTTAGGGATAACAGCGTAATATTTTTTTATAGACCATATAGAAAAAAGTGATTGCGACCTCGATGTTGAATTAAGATAAATTTTAAATGCAGGAGTTTAATAATTAAGTCTGTTCGACTTTT
>SONGmu9-16S-F
GTCTTATTGAAAATAATTTTAAGTCGACCTGCTCAATGAAAT-----TTTTAAATGGCTGCAGTATAACTGACTGTACAAAGGTAGCATAATCAATTGATTTTTAAATGAAATCTGGAATGAAAGGATTAATGAAATATGTACTGTCTCATATATATT-TAATGAAATTAAAATTTTAATAAAAATGTTAAAATTTATTTATGGGACGATAAGACCCTATAGAATTTTATATTAATTTATTTTATTAGTTAATATTGAATTTAAATTAATATTTGGTTGGGAGGATTATTGAATTTAATTAACTT--CAATTACT-ATAAACTTTAATTTAAGA-ATAATTAATGATCTTTAATTTAAAATCATTAGAATAAATTACCTTAGGGATAACAGCGTAATATTTTTTTATAGACCATATAGAAAAAAGTGATTGCGACCTCGATGTTGAATTAAGATAAATTTTAAATGCAGGAGTTTAATAATTAAGTCTGTTCGACTTTT
>YALArm1-16S-F
GTCTTATTGAAAATAATTTTAAGTCGACCTGCTCAATGAAAT-----TTTTAAATGGCTGCAGTATAACTGACTGTACAAAGGTAGCATAATCAATTGATTTTTAAATGAAATCTGGAATGAAAGGATTAATGAAATATGTACTGTCTCATATATATT-TAATGAAATTAAAATTTTAATAAAAATGTTAAAATTTATTTATGGGACGATAAGACCCTATAGAATTTTATATTAATTTATTTTATTAGTTAATATTGAATTTAAATTAATATTTAGTTGGGAGGATTATTGAATTTAATTAACTT--CAATTACT-ATAAACTTTAATTTAAGA-ATAATTAATGATCTTTAATTTAAAATCATTAGAATAAATTACCTTAGGGATAACAGCGTAATATTTTTTTATAGACCATATAGAAAAAAGTGATTGCGACCTCGATGTTGAATTAAGATAAATTTTAAATGCAGGAGTTTAATAATTAAGTCTGTTCGACTTTT
>YALArm2-16S-F
GTCTTATTGAAAATAATTTTAAGTCGACCTGCTCAATGAAAT-----TTTTAAATGGCTGCAGTATAACTGACTGTACAAAGGTAGCATAATCAATTGATTTTTAAATGAAATCTGGAATGAAAGGATTAATGAAATATGTACTGTCTCATATATATT-TAATGAATTTAAAATTTTAATAAAAATGTTAAAATTTATTTATGGGACGATAAGACCCTATAGAATTTTATATTAATTTATTTTATTAGTTAATATTGAATTTAAATTAATATTTAGTTGGGAGGATTATTGAATTTAATTAACTT--CAATTACT-ATAAACTTTAATTTAAGA-ATAATTAATGATCTTTAATTTAAAATCATTAGAATAAATTACCTTAGGGATAACAGCGTAATATTTTTTTATAGACCATATAGAAAAAAGTGATTGCGACCTCGATGTTGAATTAAGATAAATTTTAAATGCAGGAGTTTAATAATTAAGTCTGTTCGACTTTT
>YALArm3-16S-F
GTCTTATTGAAAATAATTTTAAGTCGACCTGCTCAATGAAAT-----TTTTAAATGGCTGCAGTATAACTGACTGTACAAAGGTAGCATAATCAATTGATTTTTAAATGAAATCTGGAATGAAAGGATTAATGAAATATGTACTGTCTCATATATATT-TAATGAAATTAAAATTTTAATAAAAATGTTAAAATTTATTTATGGGACGATAAGACCCTATAGAATTTTATATTAATTTATTTTATTAGTTAATATTGAATTTAAATTAATATTTAGTTGGGAGGATTATTGAATTTAATTAACTT--CAATTACT-ATAAACTTTAATTTAAGA-ATAATTAATGATCTTTAATTTAAAATCATTAGAATAAATTACCTTAGGGATAACAGCGTAATATTTTTTTATAGACCATATAGAAAAAAGTGATTGCGACCTCGATGTTGAATTAAGATAAATTTTAAATGCAGGAGTTTAATAATTAAGTCTGTTCGACTTTT
>YALArm4-16S-F
GTCTTATTGAAAATAATTTTAAGTCGACCTGCTCAATGAAAT-----TTTTAAATGGCTGCAGTATAACTGACTGTACAAAGGTAGCATAATCAATTGATTTTTAAATGAAATCTGGAATGAAAGGATTAATGAAATATGTACTGTCTCATATATATT-TAATGAAATTAAAATTTTAATAAAAATGTTAAAATTTATTTATGGGACGATAAGACCCTATAGAATTTTATATTAATTTATTTTATTAGTTAATATTGAATTTAAATTAATATTTAGTTGGGAGGATTATTGAATTTAATTAACTT--CAATTACT-ATAAACTTTAATTTAAGA-ATAATTAATGATCTTTAATTTAAAATCATTAGAATAAATTACCTTAGGGATAACAGCGTAATATTTTTTTATAGACCATATAGAAAAAAGTGATTGCGACCTCGATGTTGAATTAAGATAAATTTTAAATGCAGGAGTTTAATAATTAAGTCTGTTCGACTTTT
>YALArm5-16S-F
GTCTTATTGAAAATAATTTTAAGTCGACCTGCTCAATGAAAT-----TTTTAAATGGCTGCAGTATAACTGACTGTACAAAGGTAGCATAATCAATTGATTTTTAAATGAAATCTGGAATGAAAGGATTAATGAAATATGTACTGTCTCATATATATT-TAATGAAATTAAAATTTTAATAAAAATGTTAAAATTTATTTATGGGACGATAAGACCCTATAGAATTTTATATTAATTTATTTTATTAGTTAATATTGAATTTAAATTAATATTTAGTTGGGAGGATTATTGAATTTAATTAACTT--CAATTACT-ATAAACTTTAATTTAAGA-ATAATTAATGATCTTTAATTTAAAATCATTAGAATAAATTACCTTAGGGATAACAGCGTAATATTTTTTTATAGACCATATAGAAAAAAGTGATTGCGACCTCGATGTTGAATTAAGATAAATTTTAAATGCAGGAGTTTAATAATTAAGTCTGTTCGACTTTT
>YALArm6-16S-F
GTCTTATTGAAAATAATTTTAAGTCGACCTGCTCAATGAAAT-----TTTTAAATGGCTGCAGTATAACTGACTGTACAAAGGTAGCATAATCAATTGATTTTTAAATGAAATCTGGAATGAAAGGATTAATGAAATATGTACTGTCTCATATATATT-TAATGAAATTAAAATTTTAATAAAAATGTTAAAATTTATTTATGGGACGATAAGACCCTATAGAATTTTATATTAATTTATTTTATTAGTTAATATTGAATTTAAATTAATATTTAGTTGGGAGGATTATTGAATTTAATTAACTT--CAATTACT-ATAAACTTTAATTTAAGA-ATAATTAATGATCTTTAATTTAAAATCATTAGAATAAATTACCTTAGGGATAACAGCGTAATATTTTTTTATAGACCATATAGAAAAAAGTGATTGCGACCTCGATGTTGAATTAAGATAAATTTTAAATGCAGGAGTTTAATAATTAAGTCTGTTCGACTTTT
>PV417243.1_Geniotrigona_thoracica_isolate_GT2-1_mitochondrion_complete_genome
--------------------------ACCTGCTCAATGAAAT-----TTTTAAATGGCTGCAGTATAACTGACTGTACAAAGGTAGCATAATCAATTGATTTTTAAATGAAATCTGGAATGAAAGGATTAATGAAATATGTACTGTCTCATATATATT-TAATGAAATTAAAATTTTAATAAAAATGTTAAAATTTATTTATGGGACGATAAGACCCTATAGAATTTTATATTAATTTATTTTATTAGTTAATATTGAATTTAAATTAATATTTAGTTGGGAGGATTATTGAATTTAATTAACTT--CAATTATT-ATAAACTTTAATTTAAGA-ATAATTAATGATCTTTAATTTAAAATCATTAGAATAAATTACCTTAGGGATAACAGCGTAATATTTTTTTATAGACCATATAGAAAAAAGTGATTGCGACCTCGATGTTGAATTAAGATAAATTTTAAATGCAGGAGTTTAATAATTAAGTCTGT---------
>OQ102825.1_Heterotrigona_itama_voucher_NST_CHU_N17_large_subunit_ribosomal_RNA_gene_partial_sequence_mitochondrial
--------------------------ATCTGCCCAATGAAGT-----TCTTTAATGGCTGCAGTATAACTGACTGTACAAAGGTAGCAT---CAATTGGTTTT---ATGAAATCTGGAATGAAAGGATTAATGAAATATGTACTGTCTCAATTGTATAATTATGAAATTAAAATTTTAATAAAAATGTTAAAATTTACTTATGGGACGATAAGACCCTATAGAATTTTATATTGAAATTACTCAGTAGTTAGTACAGAAATAATTTTAATATTTGGTTGGGAGGACTAT---ATTC---TAACTT--TAATT----ATTAACTTTAATTTAAGA-GTAAATAAGGATCTTCAATTTGAAATTATCAGAGTAAATTACCTTAGGGATAACAGCGTAATACTTTTTTATAGGCCATATAGAAAAAAGTGATTGCGACCTCGATGTTGAATTAGGATAAATTTTAAATGCAGGAGTTTAATAATTAAGTCTGT---------
>OQ102841.1_Heterotrigona_itama_voucher_NARA_WN_N34_large_subunit_ribosomal_RNA_gene_partial_sequence_mitochondrial
--------------------------ATCTGCCCAATGAATT-----TTTTTAATGGCTGCAGTATAACTGACTGTACAAAGGTAGCAT---CAATTGGTTTT---ATGAAATCTGGAATGAAAGGATTAATGAAATATGTACTGTCTCAATTGTACAACTATGAAATTAAAATTTTAATAAAAATGTTAAAATTCACTTATGGGACGATAAGACCCTATAGAATTTTATATTGAAATTACTCAGTAGTTAATTCAGAAATAATTTCAATATTTGATTGGGAGGATTAT---ATTT---CAACTT--TAATT----GTTAACTTTAATTTAAGA-GTAAATAATGATCTTCAATTTGAAATTGCTAGAATAAATTACCTTAGGGATAACAGCGTAATACTTTTTTATAGGTCATATAGAAAAAAGTGGTTGCGACCTCGATGTTGAATTAGGATAAATTTTAAATGCAGGAGTTTAATAATTAAGTCTGT---------
>OR948590.1_Heterotrigona_erythrogastra_voucher_HE_large_subunit_ribosomal_RNA_gene_partial_sequence_mitochondrial
--------------------------ATCTGCCCAATGAAAA-----TTTTTAATGGCTGCAGTATAACTGACTGTACAAAGGTAGCATAATCAATTGGTTTTTAAATGAAATCTGGAATGAAAGGATTAATGAAATATGTACTGTCTCATGTGTATAATTATGAATTTAAAATTTTAATAAAAATGTTAAAATTTACTTATGGGACGATAAGACCCTATAGAATTTTATATTGAAACTTCTCAGTAGTTAATACAGAAAAAGTCTCAATATTTGGTTGGGAGGACCATTAAATTTAATTAACTT--TAATTTAG-ATTAACTTTGATTTAAGA-ATAAATAATGATCTTCAACTTGAAATTAATAGAATAAATTACCTTAGGGATAACAGCGTAATACTTTTCTATAGGCCACATAGAAAAAAGTGATTGCGACCTCGATGTTGAATTAGGATAAATTTTAAACGCAGGAGTTTAATAATTAAGTCTGT---------
>OR948592.1_Homotrigona_fimbriata_voucher_HF_large_subunit_ribosomal_RNA_gene_partial_sequence_mitochondrial
--------------------------ATCTGCCCAATGAAAT-----ATTTGAATGGCTGCAGTATAACTGACTGTACAAAGGTAGCATAATCAATTGATTTTTAAATGAAATCTGGAATGAAAGGATTAATGAAATATAAACTGTCTCACATATATT-TTATGAATTTAAAATTTTAATAAAAATGTTAAAATTTTTTTATGGGACGATAAGACCCTATAGAATTTTATACTAATTTATTTTAATACTTAATATAAAATTTAAATTAGTATTTGATTGGGAGGATTATTAAATTTATAAAACTTTTTAAATTAT-GTAAACTTTAATTTAAGA-AATTATAATGATCTTTAATTTAAAATATTTAGAATAAATTACCTTAGGGATAACAGCGTAATACTTTTTTATAGACCACATAGAAAAAAGTGATTGCGACCTCGATGTTGAATTAAGATAAATTTTAAACGCAGGAGTTTAATAATTAAGTCTGT---------
>OR948593.1_Homotrigona_canifrons_voucher_LC_large_subunit_ribosomal_RNA_gene_partial_sequence_mitochondrial
--------------------------ATCTGCCCAATGAAATAAATAATTTAAATGGCTGCAGTATAACTAACTGTACAAAGGTAGCATAATCAATTGTTTTTTAAATGAAATCTGGAATGAAAGGATTAATGAAATATGAACTGTCTCATGCATATTTATACAAACTTAAAATTTTAATAAAAATGTTAAAATTTTTTTATGGGACGATAAGACCCTATAGAATTTTATACTAAATTATTTTAATACTTAATATAAAATTTGATTTAGTATTTGGTTGGGAGGATTATTAAATTAGAAAAACTT--TAATTTTT-GAAAACTTTAATTTAAGAGAAATATTATGATCTTGAAATTTAAATTATCAGATTAAATTACCTTAGGGATAACAGCGTTATATTTTTTTATAGACCTTATAGAAAAAAGTGATTGCGACCTCGATGTTGAATTAAGATAAATTTTGAACGCAGGAGTTTAATAATTAAGTCTGT---------
>OR948594.1_Tetragonula_collina_voucher_TC_large_subunit_ribosomal_RNA_gene_partial_sequence_mitochondrial
--------------------------ACCTGCCCAATGAAT------ACTTGAATGGCTGCAGTATAACTGACTGTACAAAGGTAGCATAATCAATTGGTTTTTAAATGAAATCTGGAATGAAAGGATTAATGAAATATATACTGTCTCATGTATATAAA-ATGAACTTAAAATTTTAATTAAAATGTTAAAATTTTTTTATGGGACGATAAGACCCTATAGAATTTTATATTGCTGCATTTTAATACTTAATATAAAATATGTAGTAATATTTGGTTGGGAGGACTATTAAATTTGACTAACTT--TAATTTTTTGATTACTTTGATTAAAGA-AAATACAATGATCTTTAAATTAAAATATCTAGATTAAATTACCTTAGGGATAACAGCGTAATATTTTTTTATAGATCGTATAGAAAAAAATGATTGCGACCTCGATGTTGAATTAAGATAAATTTTAAACGCAGGAGTTTAATGATTAAGTCTGT---------
>OR948595.1_Homotrigona_melanoleuca_voucher_TM_large_subunit_ribosomal_RNA_gene_partial_sequence_mitochondrial
--------------------------ATCTGCCCAATGAAAT-----ATTTGAATGGCTGCAGTATAACTGACTGTACAAAGGTAGCATAATCAATTGGTTTTTAAATGAAATCTGGAATGAAAGGATTAATGAAATATAAACTGTCTCACGTATATT-TTATGAAATTAAAATTTTAATAAAAATGTTAAAATTTTTTTATGGGACGATAAGACCCTATAGAATTTTATACTAATTTATTTTAATACTTAATATAAAATTTAAATTAGTATTTGATTGGGAGGATTATTAAATTTAAAGAACTT--TAATTTTT-GTAAACTTCAATTCAAGA-ATACGTAATGATCTTCAATTTGAAATCTCTAGAATAAATTACCTTAGGGATAACAGCGTAATATTTTTTTATAGACCATATAGAAAAAAATGATTGCGACCTCGATGTTGAATTAAGATAAATTTTAAACGCAGGAGTTTAATAATTAAGTCTGT---------
